# Supplementary material for: Interplay of phosphate and carbonate ions with flavin photosensitizers in photodynamic inactivation of bacteria
Source: PLoS One. 2021 Jun 11;16(6):e0253212. doi: 10.1371/journal.pone.0253212 (PMC8195418; doi:10.1371/journal.pone.0253212)
Supplement: S1 Dataset — (XLSX) [file pone.0253212.s001.xlsx]

## Sheet: S1_Dataset
FLASH-02a	H20	values given as Transmission [%]												FLASH-02a	Na3PO4	values given as Transmission [%]												FLASH-02a	Na2CO3	values given as Transmission [%]
Wavelenth	0 s	10 s	20 s	30 s	40 s	50 s	60 s	120 s	180 s	240 s	300 s	600 s		Wavelenth	0 s	10 s	20 s	30 s	40 s	50 s	60 s	120 s	180 s	240 s	300 s	600 s		Wavelenth	0 s	10 s	20 s	30 s	40 s	50 s	60 s	120 s	180 s	240 s	300 s	600 s
300	85.36	85.46	85.43	85.65	85.35	85.12	84.93	82.55	80.51	78.55	76.92	69.2		300	87.23	76.82	69.09	63.05	58.22	54.65	51.38	38.91	36.55	36.3	36.28	38.17		300	83.48	74.73	68.78	65.3	62.45	60.18	58.52	49.42	46.76	46.29	46.49	56.1
301	85.95	86.09	86.1	86.25	86.00	85.75	85.55	83.3	81.24	79.34	77.75	70.03		301	87.75	77.2	69.31	63.13	58.24	54.58	51.31	38.68	36.34	36.05	36.07	37.94		301	83.68	74.86	68.88	65.38	62.55	60.26	58.55	49.44	46.81	46.29	46.55	56.39
302	86.39	86.48	86.53	86.82	86.52	86.21	86	83.85	81.78	79.92	78.39	70.68		302	88.14	77.49	69.37	63.1	58.17	54.45	51.19	38.43	36.05	35.78	35.77	37.76		302	83.82	74.99	68.91	65.47	62.62	60.35	58.63	49.44	46.8	46.35	46.66	56.69
303	86.69	86.79	86.85	87.19	86.81	86.55	86.39	84.28	82.25	80.45	78.87	71.24		303	88.4	77.51	69.34	62.96	58.05	54.31	50.94	38.13	35.78	35.52	35.52	37.53		303	83.92	75.02	68.99	65.45	62.67	60.34	58.62	49.45	46.81	46.35	46.72	56.94
304	86.88	86.99	87.02	87.34	87.01	86.78	86.54	84.64	82.72	80.84	79.22	71.77		304	88.51	77.48	69.28	62.85	57.88	54.08	50.75	37.82	35.51	35.23	35.23	37.29		304	83.89	75.06	69	65.45	62.67	60.38	58.63	49.43	46.89	46.46	46.8	57.18
305	86.89	87.04	87.11	87.36	87.04	86.9	86.62	84.77	82.89	81.03	79.52	72.17		305	88.58	77.45	69.16	62.66	57.71	53.85	50.52	37.54	35.23	34.96	34.96	37.02		305	83.82	75.05	69.02	65.45	62.71	60.38	58.67	49.54	47	46.59	46.94	57.43
306	86.87	86.96	87.02	87.33	87.04	86.87	86.52	84.79	82.98	81.24	79.8	72.44		306	88.55	77.24	68.91	62.4	57.49	53.69	50.27	37.33	34.97	34.74	34.72	36.81		306	83.65	74.92	69.03	65.47	62.71	60.39	58.75	49.63	47.1	46.62	47.02	57.68
307	86.59	86.7	86.82	87.14	86.84	86.63	86.34	84.81	82.96	81.37	79.87	72.68		307	88.36	77.06	68.71	62.18	57.26	53.43	50.06	37.1	34.77	34.52	34.51	36.64		307	83.55	74.85	69.01	65.5	62.71	60.45	58.83	49.74	47.23	46.82	47.25	57.96
308	86.23	86.45	86.49	86.84	86.57	86.33	86.13	84.57	82.85	81.29	79.81	72.8		308	88.07	76.89	68.5	61.98	57.05	53.2	49.88	36.93	34.58	34.36	34.35	36.53		308	83.28	74.8	68.99	65.48	62.78	60.53	58.93	49.91	47.44	47.08	47.48	58.22
309	85.82	86.07	86.14	86.49	86.21	86.07	85.79	84.29	82.62	81.13	79.69	72.8		309	87.82	76.55	68.3	61.83	56.84	53.07	49.72	36.81	34.51	34.27	34.3	36.45		309	83.04	74.65	68.93	65.46	62.87	60.68	59.05	50.11	47.7	47.36	47.76	58.45
310	85.51	85.66	85.66	86.16	85.83	85.71	85.41	84.01	82.37	80.93	79.65	72.75		310	87.48	76.24	68.04	61.6	56.69	52.96	49.6	36.73	34.48	34.25	34.27	36.38		310	82.76	74.57	68.91	65.49	62.87	60.68	59.16	50.35	47.95	47.63	48.05	58.69
311	85.00	85.27	85.2	85.66	85.38	85.21	84.98	83.64	82.12	80.61	79.45	72.69		311	87.14	75.93	67.75	61.49	56.63	52.76	49.5	36.72	34.46	34.28	34.33	36.42		311	82.39	74.42	68.82	65.58	62.93	60.77	59.24	50.59	48.31	47.92	48.36	58.87
312	84.50	84.79	84.81	85.13	84.97	84.74	84.59	83.32	81.81	80.34	79.23	72.66		312	86.63	75.65	67.52	61.35	56.46	52.68	49.5	36.79	34.53	34.36	34.38	36.52		312	82.03	74.24	68.76	65.57	63.01	60.9	59.36	50.86	48.58	48.22	48.65	58.98
313	84.02	84.28	84.37	84.75	84.51	84.3	84.06	82.89	81.43	80.02	78.89	72.59		313	86.09	75.28	67.3	61.21	56.4	52.69	49.49	36.94	34.75	34.55	34.55	36.7		313	81.58	73.96	68.71	65.55	63.05	60.99	59.56	51.14	48.84	48.61	48.96	59.14
314	83.74	84.02	84.09	84.52	84.21	84.09	83.76	82.6	81.23	79.78	78.72	72.46		314	85.87	75.09	67.17	61.15	56.42	52.71	49.51	37.07	34.88	34.66	34.69	36.84		314	81.36	73.85	68.7	65.58	63.08	61.08	59.67	51.3	49.04	48.77	49.18	59.24
315	83.19	83.41	83.52	83.92	83.59	83.51	83.23	82.08	80.79	79.41	78.34	72.19		315	85.4	74.75	66.97	61.1	56.41	52.8	49.67	37.36	35.13	34.95	34.98	37.16		315	80.89	73.59	68.61	65.6	63.15	61.2	59.82	51.68	49.53	49.24	49.65	59.37
316	82.58	82.76	82.96	83.31	83.06	82.96	82.65	81.58	80.3	79.04	77.89	72.04		316	84.81	74.36	66.76	61.05	56.46	52.9	49.81	37.67	35.46	35.3	35.39	37.49		316	80.29	73.32	68.56	65.56	63.26	61.29	59.96	52.03	49.9	49.65	50.02	59.48
317	81.95	82.07	82.19	82.67	82.44	82.29	82.06	81.1	79.79	78.54	77.42	71.75		317	84.07	73.99	66.61	60.99	56.6	53.07	50.04	38.06	35.94	35.81	35.88	37.94		317	79.64	73.04	68.41	65.58	63.26	61.34	60.1	52.35	50.33	50.06	50.39	59.61
318	81.24	81.34	81.53	81.91	81.72	81.59	81.36	80.54	79.13	78.04	77	71.45		318	83.33	73.69	66.48	60.9	56.72	53.36	50.4	38.65	36.55	36.42	36.43	38.53		318	78.96	72.7	68.2	65.56	63.3	61.43	60.23	52.83	50.82	50.55	50.88	59.73
319	80.41	80.55	80.69	81.15	80.94	80.8	80.58	79.75	78.46	77.34	76.4	70.95		319	82.55	73.26	66.33	61.02	56.95	53.7	50.79	39.3	37.25	37.14	37.17	39.22		319	78.29	72.26	68.02	65.53	63.43	61.63	60.46	53.29	51.39	51.11	51.45	59.89
320	79.63	79.78	79.94	80.37	80.1	80.02	79.87	78.96	77.88	76.74	75.8	70.66		320	81.77	72.77	66.14	61.08	57.07	54.03	51.22	40.01	37.98	37.91	37.91	39.88		320	77.61	71.84	67.95	65.54	63.44	61.75	60.71	53.76	51.98	51.64	51.99	60.03
321	78.88	79.05	79.15	79.63	79.33	79.34	79.05	78.32	77.23	76.11	75.24	70.33		321	80.98	72.39	66.03	61.25	57.36	54.44	51.73	40.79	38.81	38.7	38.78	40.67		321	76.78	71.46	67.74	65.51	63.48	61.84	60.93	54.26	52.53	52.22	52.57	60.15
322	77.90	78.13	78.29	78.71	78.46	78.46	78.14	77.41	76.4	75.32	74.55	69.87		322	80.03	72.05	65.98	61.35	57.71	54.83	52.26	41.73	39.84	39.69	39.73	41.6		322	75.95	71.09	67.53	65.48	63.54	62.08	61.09	54.84	53.09	52.81	53.04	60.41
323	76.84	77.06	77.14	77.7	77.44	77.33	77.15	76.49	75.4	74.56	73.75	69.24		323	79.05	71.53	65.92	61.58	58.13	55.4	53.02	42.79	40.95	40.85	40.9	42.69		323	75.09	70.65	67.45	65.48	63.62	62.26	61.41	55.46	53.77	53.58	53.79	60.56
324	75.81	76.03	76.21	76.64	76.42	76.4	76.24	75.53	74.66	73.79	72.89	68.73		324	78.1	70.97	65.81	61.75	58.52	55.9	53.66	43.85	42.06	42.07	42.09	43.76		324	74.34	70.19	67.27	65.5	63.83	62.4	61.67	56.01	54.48	54.26	54.47	60.78
325	75.02	75.15	75.43	75.86	75.61	75.59	75.4	74.67	73.94	73	72.23	68.29		325	77.28	70.55	65.71	61.9	58.82	56.46	54.27	44.88	43.17	43.22	43.18	44.81		325	73.61	69.76	67.08	65.48	63.8	62.54	61.87	56.54	55.1	54.91	55.06	60.93
326	74.16	74.34	74.57	75.02	74.84	74.76	74.49	73.97	73.11	72.34	71.63	67.8		326	76.43	70.09	65.61	62	59.2	56.98	54.91	45.89	44.29	44.36	44.4	45.9		326	72.77	69.32	66.91	65.4	63.8	62.61	62.04	57.11	55.67	55.47	55.62	61.12
327	73.18	73.43	73.58	74.08	73.89	73.81	73.61	73.15	72.42	71.58	70.98	67.37		327	75.46	69.59	65.38	62.19	59.55	57.44	55.56	46.96	45.55	45.59	45.63	47.02		327	71.9	68.81	66.68	65.32	63.78	62.65	62.24	57.57	56.23	56.02	56.2	61.24
328	72.21	72.45	72.58	73.2	72.99	72.92	72.72	72.37	71.61	70.84	70.35	66.89		328	74.47	69.13	65.21	62.36	59.88	57.95	56.14	48.2	46.85	46.91	46.94	48.3		328	71.14	68.31	66.4	65.12	63.73	62.74	62.35	58	56.78	56.58	56.71	61.33
329	71.20	71.4	71.65	72.21	72.12	71.91	71.8	71.41	70.76	70.08	69.56	66.39		329	73.49	68.62	65.09	62.46	60.29	58.38	56.85	49.52	48.21	48.27	48.32	49.59		329	70.24	67.88	66.04	64.97	63.68	62.63	62.45	58.4	57.33	57.15	57.27	61.32
330	70.28	70.4	70.63	71.24	71.13	70.98	70.88	70.55	69.86	69.3	68.75	65.85		330	72.4	68.01	65	62.58	60.6	58.98	57.54	50.84	49.6	49.78	49.73	50.89		330	69.38	67.24	65.66	64.91	63.6	62.68	62.52	58.84	57.86	57.69	57.8	61.4
331	69.23	69.5	69.62	70.18	70.06	70.06	69.83	69.64	69.03	68.5	68.02	65.32		331	71.54	67.54	64.8	62.71	61.07	59.66	58.36	52.15	51.14	51.32	51.25	52.33		331	68.5	66.68	65.4	64.7	63.49	62.69	62.58	59.3	58.46	58.33	58.37	61.44
332	68.14	68.29	68.55	69.1	68.98	68.96	68.8	68.7	68.12	67.6	67.17	64.74		332	70.48	66.97	64.6	62.87	61.53	60.23	59.14	53.6	52.69	52.84	52.88	53.81		332	67.5	66.08	65.04	64.43	63.42	62.65	62.66	59.82	59.07	58.93	58.98	61.51
333	67.08	67.2	67.45	68.06	67.94	67.86	67.71	67.63	67.22	66.67	66.36	64.09		333	69.36	66.36	64.34	63	61.7	60.7	59.84	54.97	54.2	54.32	54.4	55.22		333	66.5	65.51	64.65	64.18	63.29	62.57	62.66	60.17	59.58	59.41	59.43	61.59
334	66.03	66.09	66.3	67.04	66.92	66.85	66.71	66.7	66.28	65.84	65.56	63.58		334	68.25	65.76	64.12	62.98	61.97	61.16	60.37	56.21	55.59	55.76	55.83	56.49		334	65.55	64.86	64.22	63.9	63.06	62.4	62.59	60.51	59.93	59.8	59.8	61.56
335	65.46	65.61	65.78	66.5	66.41	66.37	66.22	66.24	65.82	65.4	65.15	63.33		335	67.83	65.41	64.01	62.96	62.12	61.4	60.63	56.83	56.3	56.52	56.47	57.17		335	65.1	64.5	64.03	63.79	63	62.33	62.6	60.65	60.07	59.99	59.98	61.58
336	64.37	64.62	64.86	65.58	65.38	65.54	65.34	65.39	64.94	64.65	64.43	62.81		336	66.93	64.85	63.73	62.92	62.47	61.8	61.18	58.19	57.85	58.09	57.93	58.49		336	64.24	63.87	63.57	63.49	62.78	62.22	62.54	60.89	60.45	60.39	60.41	61.58
337	63.46	63.63	63.89	64.64	64.55	64.55	64.41	64.44	64.15	63.91	63.7	62.33		337	65.96	64.31	63.46	62.91	62.69	62.16	61.84	59.56	59.4	59.63	59.55	59.85		337	63.37	63.22	63.11	63.2	62.53	62.09	62.47	61.21	60.88	60.85	60.81	61.54
338	62.50	62.72	62.9	63.67	63.5	63.45	63.41	63.55	63.23	63	62.88	61.68		338	64.95	63.64	63.16	62.92	62.88	62.65	62.51	60.9	60.92	61.19	61.1	61.24		338	62.43	62.58	62.62	62.84	62.27	61.86	62.45	61.46	61.27	61.28	61.21	61.54
339	61.53	61.78	61.95	62.69	62.53	62.57	62.48	62.6	62.43	62.23	62.11	61.19		339	63.97	63.03	62.91	62.95	63.02	63.06	63.09	62.15	62.33	62.59	62.52	62.55		339	61.61	61.92	62.18	62.47	61.92	61.7	62.37	61.69	61.63	61.65	61.58	61.65
340	60.60	60.86	61.04	61.69	61.68	61.68	61.59	61.74	61.66	61.45	61.44	60.71		340	63.02	62.46	62.58	62.81	63.17	63.43	63.58	63.38	63.7	63.96	63.84	63.76		340	60.73	61.32	61.75	62.12	61.68	61.49	62.1	61.87	61.94	61.89	61.85	61.61
341	59.64	59.88	60.06	60.87	60.71	60.71	60.69	60.89	60.78	60.66	60.64	60.15		341	62.11	61.78	62.21	62.74	63.3	63.66	64.08	64.49	65.14	65.43	65.21	64.93		341	59.86	60.75	61.28	61.81	61.37	61.3	61.94	62.05	62.21	62.14	62.18	61.54
342	58.75	58.97	59.17	59.92	59.8	59.84	59.81	60.01	59.87	59.84	59.93	59.66		342	61.2	61.1	61.9	62.66	63.4	63.88	64.49	65.64	66.39	66.79	66.62	66.09		342	59.07	60.08	60.74	61.39	61.04	60.98	61.8	62.18	62.41	62.49	62.42	61.53
343	57.77	57.96	58.25	59.01	58.85	58.94	58.85	59.08	59	59.04	59.14	59.08		343	60.29	60.51	61.67	62.53	63.44	64.13	64.84	66.7	67.6	68.03	67.84	67.28		343	58.19	59.31	60.26	60.93	60.66	60.68	61.52	62.26	62.6	62.74	62.77	61.53
344	56.85	57	57.21	58.04	57.96	57.96	57.99	58.21	58.23	58.3	58.36	58.53		344	59.47	59.92	61.3	62.38	63.51	64.34	65.26	67.79	68.83	69.34	69.02	68.34		344	57.4	58.76	59.78	60.5	60.36	60.41	61.34	62.43	62.96	63.12	63.02	61.58
345	55.91	56.13	56.37	57.15	57.08	57.13	57.13	57.4	57.45	57.59	57.71	58.06		345	58.55	59.25	60.84	62.17	63.43	64.53	65.41	68.68	69.93	70.39	70.14	69.3		345	56.68	58.16	59.33	60.17	60.08	60.18	61.18	62.49	63.17	63.35	63.24	61.66
346	55.08	55.3	55.59	56.34	56.3	56.33	56.33	56.7	56.71	56.85	57.04	57.63		346	57.69	58.67	60.43	61.91	63.3	64.51	65.48	69.37	70.76	71.17	70.9	70.02		346	55.86	57.54	58.77	59.75	59.67	59.82	60.87	62.44	63.25	63.52	63.4	61.65
347	54.41	54.57	54.85	55.67	55.59	55.65	55.62	56.03	56.11	56.21	56.43	57.18		347	57.01	58.11	59.96	61.58	63.14	64.36	65.5	69.78	71.36	71.87	71.58	70.59		347	55.23	56.91	58.26	59.3	59.26	59.44	60.47	62.39	63.28	63.56	63.5	61.61
348	53.77	53.95	54.16	55.01	54.97	54.98	54.98	55.44	55.62	55.66	55.97	56.83		348	56.22	57.47	59.53	61.21	62.84	64.28	65.55	70.24	72.01	72.5	72.17	71.12		348	54.53	56.42	57.74	58.8	58.85	59.11	60.17	62.36	63.34	63.64	63.63	61.63
349	53.04	53.19	53.43	54.27	54.25	54.26	54.29	54.68	54.96	55.06	55.38	56.37		349	55.57	57.02	59.08	60.9	62.6	64.24	65.62	70.7	72.57	73.14	72.88	71.6		349	53.98	55.9	57.36	58.34	58.46	58.76	60	62.3	63.35	63.78	63.8	61.66
350	52.31	52.38	52.69	53.61	53.58	53.58	53.58	54.11	54.2	54.45	54.74	55.99		350	54.8	56.37	58.53	60.52	62.41	64.04	65.5	70.98	73	73.64	73.31	72.04		350	53.27	55.28	56.81	57.99	58.05	58.41	59.67	62.25	63.38	63.87	63.86	61.66
351	51.62	51.71	51.99	52.93	52.86	52.94	52.94	53.43	53.59	53.87	54.22	55.61		351	54.05	55.79	58.13	60.18	62.2	63.75	65.33	71.33	73.3	73.98	73.62	72.37		351	52.64	54.7	56.31	57.54	57.71	58.12	59.28	62.14	63.42	63.93	63.9	61.71
352	50.91	50.99	51.26	52.14	52.08	52.11	52.21	52.71	52.97	53.25	53.55	55.1		352	53.31	55.16	57.66	59.73	61.8	63.54	65.13	71.51	73.58	74.16	73.8	72.58		352	52.08	54.06	55.8	57.06	57.22	57.63	58.88	61.97	63.37	63.97	63.95	61.78
353	50.05	50.24	50.5	51.36	51.37	51.34	51.43	51.93	52.22	52.55	52.88	54.6		353	52.53	54.58	57.12	59.27	61.46	63.26	64.85	71.62	73.79	74.44	74.1	72.78		353	51.37	53.48	55.34	56.55	56.78	57.19	58.55	61.88	63.3	63.96	64.06	61.87
354	49.37	49.53	49.71	50.66	50.66	50.7	50.75	51.24	51.58	51.91	52.25	54.11		354	51.92	54.05	56.65	58.89	61.09	62.9	64.63	71.68	73.88	74.47	74.12	72.79		354	50.76	52.9	54.77	56.15	56.3	56.87	58.23	61.66	63.27	63.96	64.03	61.83
355	48.69	48.81	49.05	49.95	49.96	50.07	50.09	50.61	50.95	51.3	51.73	53.63		355	51.24	53.47	56.07	58.48	60.71	62.53	64.36	71.52	73.74	74.34	74.09	72.73		355	50.22	52.35	54.23	55.67	55.88	56.46	57.83	61.45	63.17	64.04	63.99	61.86
356	47.97	48.12	48.43	49.29	49.28	49.37	49.49	49.98	50.36	50.72	51.11	53.22		356	50.66	52.9	55.61	58.05	60.27	62.18	64.02	71.41	73.65	74.32	74.08	72.71		356	49.68	51.88	53.81	55.27	55.49	56.07	57.52	61.37	63.12	63.98	63.99	61.87
357	47.31	47.54	47.8	48.65	48.62	48.72	48.9	49.34	49.79	50.14	50.62	52.79		357	50.07	52.46	55.2	57.66	59.97	61.88	63.68	71.35	73.58	74.22	74.02	72.6		357	49.21	51.53	53.5	54.94	55.13	55.73	57.23	61.21	63.03	63.93	63.98	61.87
358	46.90	47.05	47.31	48.22	48.19	48.25	48.41	48.85	49.29	49.71	50.18	52.39		358	49.54	51.97	54.77	57.24	59.55	61.52	63.29	71.16	73.43	74.1	73.85	72.4		358	48.86	51.16	53.07	54.58	54.76	55.36	56.88	61.03	62.92	63.8	63.92	61.78
359	46.42	46.52	46.82	47.7	47.72	47.82	47.89	48.39	48.78	49.27	49.71	52.01		359	49.07	51.52	54.33	56.79	59.11	61.14	62.95	71.03	73.18	73.83	73.7	72.18		359	48.45	50.69	52.62	54.21	54.43	55.06	56.6	60.79	62.73	63.66	63.79	61.83
360	45.84	45.92	46.22	47.15	47.23	47.23	47.4	47.85	48.33	48.78	49.25	51.67		360	48.56	51.14	53.95	56.43	58.81	60.78	62.68	70.74	72.93	73.65	73.47	72.02		360	48.05	50.31	52.28	53.82	54.09	54.74	56.35	60.57	62.62	63.66	63.77	61.82
361	45.32	45.47	45.72	46.69	46.7	46.73	46.94	47.39	47.81	48.25	48.73	51.26		361	48.13	50.78	53.65	56.19	58.49	60.54	62.4	70.58	72.81	73.4	73.23	71.82		361	47.75	50.02	52.03	53.57	53.85	54.48	56.1	60.5	62.54	63.65	63.78	61.91
362	45.15	45.31	45.55	46.52	46.48	46.57	46.75	47.16	47.63	48.06	48.55	51.12		362	47.99	50.6	53.49	56.06	58.3	60.45	62.22	70.48	72.73	73.28	73.11	71.73		362	47.65	49.87	51.9	53.46	53.69	54.36	56.01	60.47	62.53	63.64	63.76	61.94
363	44.94	45.11	45.32	46.23	46.21	46.31	46.46	46.86	47.4	47.88	48.3	50.89		363	47.64	50.26	53.12	55.71	57.98	60.11	61.88	70.08	72.31	72.94	72.67	71.35		363	47.42	49.64	51.64	53.18	53.44	54.16	55.81	60.31	62.45	63.52	63.7	61.95
364	44.67	44.8	45.01	45.97	45.95	46.02	46.21	46.69	47.2	47.64	48.11	50.74		364	47.31	50.01	52.78	55.28	57.65	59.74	61.53	69.69	71.8	72.44	72.22	70.91		364	47.2	49.37	51.35	52.86	53.21	53.92	55.51	60.08	62.28	63.41	63.66	61.9
365	44.45	44.53	44.81	45.69	45.74	45.79	45.96	46.55	47.02	47.37	47.93	50.54		365	47.08	49.81	52.55	54.93	57.28	59.28	61.18	69.29	71.39	72.04	71.83	70.41		365	46.95	49.18	51.05	52.6	52.98	53.63	55.3	59.81	62.07	63.25	63.49	61.99
366	44.25	44.27	44.6	45.47	45.54	45.59	45.67	46.3	46.75	47.2	47.7	50.33		366	46.79	49.52	52.29	54.64	56.99	58.99	60.74	68.9	70.99	71.61	71.31	70.06		366	46.79	49.02	50.9	52.35	52.78	53.43	55.05	59.66	61.94	63.07	63.42	61.98
367	43.97	44.07	44.34	45.31	45.26	45.39	45.4	46.07	46.58	47.04	47.48	50.15		367	46.63	49.28	52.03	54.36	56.75	58.69	60.49	68.5	70.59	71.2	70.89	69.71		367	46.71	48.93	50.72	52.19	52.56	53.25	54.91	59.63	61.92	63	63.37	62.05
368	43.86	43.98	44.25	45.17	45.11	45.2	45.27	45.99	46.41	46.81	47.33	50.06		368	46.45	49.15	51.79	54.09	56.45	58.35	60.19	68.1	70.1	70.73	70.47	69.31		368	46.68	48.86	50.62	52.02	52.46	53.16	54.79	59.44	61.8	62.9	63.32	62.13
369	43.77	43.81	44.04	45.02	44.99	45.13	45.14	45.79	46.25	46.7	47.25	49.98		369	46.31	49	51.65	53.96	56.26	58.1	59.91	67.76	69.66	70.28	70.02	68.85		369	46.65	48.73	50.55	51.96	52.4	53.06	54.7	59.32	61.64	62.9	63.2	62.19
370	43.73	43.71	43.95	44.92	44.88	45.03	45.05	45.7	46.16	46.56	47.22	49.9		370	46.23	48.92	51.55	53.8	56.13	57.89	59.64	67.38	69.21	69.85	69.5	68.47		370	46.73	48.74	50.56	51.99	52.29	52.98	54.62	59.27	61.59	62.84	63.15	62.31
371	43.53	43.64	43.86	44.79	44.88	44.95	44.96	45.55	46.03	46.48	47.03	49.7		371	46.2	48.93	51.44	53.58	55.85	57.72	59.33	66.92	68.73	69.28	69.07	67.95		371	46.77	48.82	50.49	51.86	52.18	52.95	54.55	59.2	61.58	62.82	63.11	62.4
372	43.53	43.57	43.84	44.86	44.77	44.89	44.93	45.54	46.06	46.5	46.91	49.68		372	46.33	48.91	51.35	53.44	55.65	57.5	59.15	66.51	68.24	68.79	68.58	67.48		372	46.86	48.85	50.47	51.81	52.17	52.9	54.48	59.17	61.44	62.63	63.07	62.44
373	43.56	43.59	43.85	44.88	44.82	44.93	45	45.62	46.08	46.52	46.97	49.63		373	46.32	48.86	51.26	53.39	55.51	57.28	58.85	66.08	67.72	68.29	67.97	66.9		373	47.08	48.92	50.52	51.76	52.15	52.82	54.45	58.99	61.27	62.53	62.99	62.44
374	43.59	43.67	43.98	44.95	44.94	45.03	45.07	45.73	46.08	46.54	46.97	49.6		374	46.42	48.94	51.24	53.33	55.37	57.1	58.64	65.64	67.18	67.66	67.4	66.46		374	47.27	49.08	50.54	51.79	52.14	52.76	54.41	58.93	61.13	62.39	62.82	62.49
375	43.70	43.79	44.08	45.05	44.97	45.09	45.2	45.78	46.24	46.65	47.12	49.66		375	46.64	49.04	51.36	53.24	55.27	56.91	58.42	65.14	66.63	67.04	66.76	65.87		375	47.57	49.27	50.71	51.87	52.19	52.89	54.43	58.8	61.03	62.29	62.69	62.59
376	43.90	43.91	44.18	45.21	45.11	45.22	45.34	45.89	46.31	46.77	47.21	49.68		376	46.86	49.18	51.43	53.3	55.21	56.81	58.19	64.63	65.99	66.38	66.13	65.26		376	48.01	49.55	50.96	52.01	52.38	52.98	54.5	58.77	61.01	62.21	62.59	62.56
377	44.04	44.11	44.41	45.38	45.4	45.46	45.5	46.05	46.46	46.89	47.31	49.73		377	47.26	49.51	51.58	53.47	55.18	56.74	58.04	64.16	65.39	65.7	65.49	64.69		377	48.54	49.9	51.25	52.27	52.55	53.11	54.63	58.78	60.86	62.08	62.43	62.65
378	44.47	44.49	44.79	45.75	45.73	45.84	45.88	46.37	46.75	47.14	47.6	49.92		378	47.63	49.82	51.79	53.51	55.23	56.59	57.87	63.64	64.79	65.12	64.92	64.09		378	49.05	50.34	51.53	52.5	52.67	53.19	54.69	58.68	60.7	61.79	62.24	62.58
379	44.97	45.01	45.22	46.2	46.15	46.27	46.29	46.83	47.13	47.5	47.93	50.25		379	48.01	50.11	51.98	53.51	55.15	56.49	57.67	62.97	64.06	64.45	64.25	63.47		379	49.53	50.69	51.8	52.65	52.81	53.35	54.76	58.57	60.48	61.59	61.95	62.53
380	45.39	45.45	45.7	46.64	46.64	46.74	46.83	47.27	47.67	47.97	48.45	50.59		380	48.6	50.56	52.22	53.73	55.18	56.46	57.54	62.38	63.44	63.72	63.51	62.77		380	50.22	51.25	52.28	52.93	53.09	53.6	54.97	58.48	60.31	61.36	61.77	62.45
381	45.99	45.95	46.16	47.2	47.2	47.29	47.32	47.78	48.19	48.54	48.96	50.88		381	49.28	51.02	52.63	53.93	55.28	56.45	57.46	61.79	62.73	63.02	62.78	62.12		381	50.97	51.84	52.72	53.34	53.45	53.87	55.16	58.33	60.13	61.14	61.5	62.47
382	46.55	46.52	46.79	47.8	47.77	47.86	47.95	48.4	48.72	49.1	49.46	51.26		382	49.98	51.57	53.03	54.15	55.42	56.45	57.44	61.13	61.99	62.27	62.02	61.4		382	51.89	52.51	53.23	53.74	53.75	54.12	55.36	58.27	59.96	60.82	61.21	62.44
383	47.17	47.18	47.46	48.44	48.42	48.48	48.55	48.96	49.29	49.57	49.95	51.66		383	50.71	52.14	53.44	54.42	55.68	56.56	57.3	60.59	61.16	61.43	61.28	60.75		383	52.79	53.28	53.84	54.22	54.13	54.44	55.57	58.23	59.71	60.58	61.01	62.36
384	47.93	47.9	48.24	49.13	49.14	49.21	49.24	49.63	49.94	50.13	50.48	52.06		384	51.51	52.76	53.87	54.72	55.73	56.5	57.18	59.98	60.46	60.77	60.48	60.05		384	53.68	53.93	54.34	54.69	54.58	54.78	55.92	58.19	59.51	60.35	60.74	62.33
385	48.67	48.66	48.89	49.88	49.9	49.94	50.02	50.4	50.61	50.79	51.1	52.51		385	52.34	53.32	54.26	54.97	55.82	56.51	57.09	59.31	59.74	59.88	59.7	59.33		385	54.5	54.59	54.89	55.12	54.94	55.15	56.11	58.07	59.26	60.03	60.39	62.25
386	49.44	49.44	49.7	50.66	50.63	50.69	50.7	51.04	51.25	51.46	51.75	53		386	53.19	54.03	54.73	55.28	56	56.54	57.01	58.69	59	59.12	59	58.66		386	55.47	55.39	55.52	55.68	55.39	55.53	56.42	58.01	59.08	59.75	60.16	62.22
387	50.29	50.29	50.45	51.45	51.4	51.47	51.51	51.76	51.95	52.09	52.3	53.46		387	54.14	54.69	55.18	55.62	56.19	56.54	56.88	58.14	58.2	58.4	58.2	57.97		387	56.47	56.19	56.14	56.21	55.83	55.88	56.71	58.02	58.91	59.56	59.87	62.28
388	51.09	51.13	51.33	52.32	52.18	52.28	52.32	52.53	52.65	52.8	52.96	53.96		388	54.99	55.28	55.69	55.87	56.29	56.51	56.74	57.44	57.43	57.63	57.44	57.23		388	57.37	56.94	56.73	56.67	56.19	56.21	57	57.96	58.73	59.3	59.67	62.29
389	51.88	51.96	52.11	53.09	53.01	53.12	53.09	53.34	53.38	53.49	53.7	54.54		389	55.87	55.97	56.15	56.14	56.42	56.53	56.59	56.78	56.7	56.88	56.62	56.5		389	58.34	57.74	57.35	57.17	56.67	56.55	57.25	57.86	58.43	59.04	59.31	62.21
390	52.68	52.67	52.86	53.81	53.84	53.88	53.98	54.12	54.11	54.21	54.33	54.99		390	56.77	56.66	56.61	56.38	56.51	56.52	56.4	56.07	55.85	56	55.79	55.71		390	59.22	58.45	57.93	57.64	57.05	56.87	57.5	57.72	58.17	58.69	59.07	62.22
391	53.44	53.44	53.62	54.55	54.55	54.59	54.7	54.71	54.81	54.76	54.89	55.38		391	57.67	57.3	57.01	56.69	56.57	56.48	56.3	55.29	55.03	55.14	54.99	54.96		391	60.08	59.08	58.47	58.14	57.47	57.23	57.79	57.67	57.92	58.42	58.78	62.24
392	54.16	54.27	54.4	55.29	55.26	55.29	55.39	55.42	55.41	55.35	55.44	55.71		392	58.41	57.77	57.28	56.79	56.54	56.38	56.05	54.59	54.21	54.31	54.18	54.23		392	60.77	59.58	58.82	58.52	57.75	57.47	57.9	57.52	57.65	58.08	58.44	62.18
393	54.92	54.93	55.14	55.96	55.92	55.99	56.05	56.05	56.02	55.99	56	56.09		393	59.13	58.24	57.5	56.89	56.43	56.09	55.74	53.81	53.35	53.42	53.29	53.43		393	61.38	60.04	59.17	58.83	57.98	57.59	57.98	57.3	57.37	57.75	58.07	62.1
394	55.53	55.52	55.74	56.58	56.51	56.6	56.68	56.56	56.53	56.47	56.43	56.39		394	59.78	58.62	57.67	56.89	56.34	55.86	55.41	53.02	52.5	52.56	52.49	52.63		394	61.98	60.46	59.48	59.08	58.23	57.78	58.05	57.1	57.05	57.47	57.74	62.02
395	56.10	56.16	56.33	57.09	57.09	57.13	57.15	57.05	56.95	56.9	56.86	56.67		395	60.26	58.84	57.75	56.83	56.11	55.57	54.94	52.18	51.58	51.6	51.58	51.81		395	62.44	60.77	59.67	59.17	58.28	57.78	58.03	56.77	56.66	57.06	57.4	61.93
396	56.62	56.66	56.82	57.58	57.51	57.61	57.58	57.54	57.37	57.32	57.21	56.9		396	60.62	59.03	57.76	56.64	55.84	55.13	54.48	51.3	50.65	50.77	50.67	51.03		396	62.73	60.96	59.7	59.26	58.23	57.72	57.97	56.42	56.24	56.58	57.01	61.97
397	57.03	56.95	57.1	57.94	57.86	57.92	57.91	57.87	57.68	57.54	57.44	57.05		397	60.95	59.16	57.7	56.4	55.52	54.73	53.94	50.44	49.73	49.77	49.69	50.15		397	62.99	61.09	59.74	59.32	58.28	57.64	57.8	56.1	55.84	56.13	56.63	61.9
398	57.24	57.17	57.4	58.22	58.09	58.19	58.17	58.04	57.88	57.72	57.62	57.1		398	61.2	59.15	57.53	56.16	55.21	54.26	53.43	49.53	48.77	48.79	48.71	49.22		398	63.09	61.14	59.72	59.28	58.16	57.55	57.58	55.71	55.42	55.74	56.29	61.81
399	57.38	57.36	57.49	58.34	58.26	58.37	58.32	58.18	58	57.81	57.71	57.13		399	61.32	59.12	57.33	55.8	54.69	53.75	52.86	48.63	47.8	47.88	47.81	48.37		399	63.16	61.18	59.63	59.17	58.01	57.37	57.42	55.38	55.05	55.32	55.87	61.78
400	57.48	57.43	57.55	58.44	58.36	58.35	58.36	58.26	57.98	57.82	57.66	57.05		400	61.39	58.97	57.05	55.41	54.27	53.16	52.28	47.71	46.86	46.9	46.87	47.53		400	63.13	61.04	59.4	58.97	57.8	57.09	57.15	54.91	54.57	54.87	55.48	61.72
401	57.51	57.45	57.58	58.45	58.34	58.35	58.34	58.21	57.96	57.73	57.6	56.84		401	61.33	58.73	56.66	54.98	53.71	52.55	51.58	46.78	45.94	45.97	45.93	46.72		401	63	60.79	59.13	58.71	57.55	56.8	56.8	54.44	54.08	54.44	55.07	61.71
402	57.37	57.38	57.44	58.25	58.19	58.26	58.24	58.04	57.85	57.56	57.38	56.62		402	61.18	58.41	56.25	54.46	53.1	51.88	50.88	45.9	45.03	45.06	45.06	45.88		402	62.77	60.54	58.84	58.48	57.19	56.43	56.43	53.98	53.57	54.01	54.66	61.7
403	57.08	57.07	57.2	58.03	57.93	57.96	57.96	57.8	57.54	57.3	57.07	56.32		403	60.97	58.11	55.79	53.89	52.5	51.19	50.17	45.02	44.11	44.15	44.18	45.12		403	62.5	60.18	58.48	58.16	56.86	56.06	56.05	53.51	53.15	53.61	54.26	61.7
404	56.80	56.75	56.87	57.72	57.52	57.58	57.64	57.45	57.16	56.93	56.8	55.88		404	60.69	57.69	55.25	53.41	51.87	50.58	49.43	44.18	43.25	43.33	43.38	44.37		404	62.13	59.84	58.06	57.85	56.46	55.66	55.69	53.02	52.65	53.2	53.9	61.64
405	56.46	56.44	56.6	57.35	57.26	57.28	57.3	57.08	56.82	56.58	56.36	55.53		405	60.27	57.14	54.69	52.83	51.21	49.92	48.69	43.37	42.45	42.53	42.59	43.63		405	61.71	59.38	57.56	57.41	56	55.18	55.13	52.47	52.15	52.79	53.5	61.58
406	56.13	56.07	56.17	56.96	56.88	56.87	56.89	56.68	56.47	56.2	56.05	55.2		406	59.77	56.61	54.11	52.17	50.56	49.15	47.99	42.61	41.67	41.78	41.78	42.91		406	61.21	58.85	57.03	56.94	55.5	54.67	54.63	51.96	51.72	52.38	53.15	61.55
407	55.67	55.61	55.69	56.48	56.4	56.4	56.43	56.21	55.91	55.72	55.59	54.76		407	59.2	56.02	53.42	51.47	49.84	48.5	47.27	41.85	40.9	40.97	41.04	42.21		407	60.63	58.17	56.49	56.34	54.96	54.15	54.09	51.47	51.27	51.9	52.77	61.5
408	55.08	54.98	55.12	55.94	55.86	55.88	55.91	55.68	55.39	55.18	55.02	54.26		408	58.6	55.37	52.74	50.79	49.13	47.78	46.57	41.08	40.16	40.23	40.31	41.53		408	59.98	57.62	55.87	55.76	54.44	53.62	53.5	50.92	50.8	51.46	52.43	61.43
409	54.44	54.35	54.4	55.28	55.18	55.22	55.23	55.06	54.79	54.61	54.41	53.74		409	57.92	54.67	52.13	50.14	48.49	47.09	45.89	40.4	39.42	39.54	39.67	40.98		409	59.33	57.02	55.27	55.22	53.87	53.09	53.02	50.42	50.38	51.11	52.14	61.46
410	53.72	53.67	53.76	54.62	54.53	54.61	54.59	54.39	54.18	54	53.77	53.17		410	57.28	53.97	51.41	49.5	47.82	46.46	45.26	39.82	38.85	38.91	39.09	40.45		410	58.62	56.37	54.66	54.71	53.33	52.53	52.55	49.96	49.94	50.79	51.82	61.41
411	53.16	53	53.14	54.02	53.91	53.91	53.95	53.81	53.61	53.39	53.2	52.67		411	56.6	53.32	50.75	48.86	47.12	45.79	44.6	39.21	38.27	38.34	38.51	39.92		411	57.95	55.74	54.03	54.13	52.8	51.99	52.04	49.51	49.54	50.45	51.56	61.4
412	52.47	52.37	52.47	53.35	53.28	53.27	53.29	53.14	52.95	52.76	52.58	52.16		412	55.88	52.65	50.06	48.19	46.5	45.14	44.01	38.62	37.68	37.82	38	39.45		412	57.23	55.04	53.42	53.55	52.21	51.42	51.49	49.03	49.14	50.15	51.28	61.37
413	51.73	51.66	51.77	52.59	52.54	52.56	52.57	52.43	52.26	52.06	51.97	51.59		413	55.12	51.94	49.43	47.55	45.9	44.55	43.41	38.11	37.22	37.34	37.51	39.05		413	56.5	54.35	52.83	53.01	51.69	50.94	50.97	48.6	48.82	49.86	51.03	61.44
414	51.01	50.91	51	51.85	51.88	51.86	51.88	51.7	51.55	51.39	51.31	51.03		414	54.37	51.28	48.73	46.93	45.33	44	42.85	37.65	36.76	36.91	37.07	38.65		414	55.82	53.7	52.2	52.45	51.12	50.39	50.46	48.2	48.5	49.59	50.84	61.44
415	50.20	50.16	50.22	51.14	51.07	51.13	51.14	50.99	50.87	50.72	50.66	50.44		415	53.63	50.55	48.13	46.32	44.73	43.47	42.33	37.23	36.33	36.49	36.66	38.31		415	55.07	53.04	51.57	51.9	50.57	49.89	50.01	47.9	48.24	49.37	50.67	61.49
416	49.44	49.41	49.48	50.4	50.3	50.34	50.41	50.31	50.18	50.04	50	49.87		416	52.93	49.83	47.51	45.74	44.18	42.91	41.8	36.79	35.95	36.09	36.3	37.98		416	54.32	52.42	50.96	51.39	50.05	49.39	49.53	47.53	47.96	49.15	50.49	61.55
417	48.71	48.66	48.81	49.65	49.55	49.6	49.7	49.53	49.47	49.37	49.31	49.31		417	52.19	49.16	46.91	45.24	43.68	42.47	41.35	36.43	35.62	35.78	36	37.72		417	53.7	51.8	50.4	50.92	49.55	48.93	49.1	47.19	47.67	48.96	50.32	61.58
418	48.01	47.94	48.07	48.95	48.85	48.94	48.99	48.84	48.8	48.73	48.72	48.77		418	51.57	48.58	46.37	44.68	43.19	42	40.89	36.1	35.28	35.46	35.73	37.49		418	53.04	51.25	49.9	50.44	49.15	48.51	48.69	46.91	47.51	48.83	50.26	61.72
419	47.36	47.28	47.42	48.28	48.23	48.27	48.39	48.19	48.17	48.14	48.13	48.27		419	50.92	48.03	45.85	44.21	42.72	41.55	40.46	35.78	35	35.19	35.43	37.24		419	52.43	50.73	49.37	50	48.73	48.14	48.29	46.62	47.3	48.69	50.18	61.84
420	46.69	46.63	46.75	47.64	47.58	47.64	47.77	47.53	47.55	47.53	47.53	47.74		420	50.29	47.44	45.32	43.82	42.31	41.18	40.09	35.47	34.72	34.92	35.18	37.04		420	51.83	50.17	48.93	49.58	48.32	47.7	47.92	46.39	47.12	48.59	50.1	61.96
421	46.15	46.11	46.19	47.05	47.01	47.07	47.2	47	47.01	47	47.03	47.34		421	49.71	46.92	44.83	43.36	41.88	40.77	39.73	35.19	34.45	34.64	34.97	36.85		421	51.29	49.62	48.45	49.12	47.86	47.29	47.55	46.12	46.96	48.43	50.05	62.08
422	45.61	45.53	45.63	46.5	46.47	46.49	46.63	46.47	46.51	46.53	46.53	46.93		422	49.12	46.39	44.32	42.87	41.44	40.37	39.35	34.92	34.21	34.4	34.74	36.64		422	50.74	49.08	47.95	48.68	47.45	46.92	47.18	45.84	46.73	48.3	49.91	62.15
423	45.01	44.9	45.03	45.93	45.89	45.88	46.05	45.91	45.95	45.98	46.03	46.47		423	48.52	45.8	43.81	42.46	41.03	39.99	38.96	34.65	33.97	34.18	34.53	36.47		423	50.12	48.59	47.45	48.26	47.04	46.52	46.83	45.58	46.57	48.17	49.86	62.21
424	44.44	44.36	44.49	45.38	45.34	45.37	45.55	45.37	45.44	45.48	45.52	46.08		424	47.94	45.29	43.35	42.02	40.64	39.61	38.61	34.41	33.78	33.99	34.34	36.33		424	49.56	48.12	47.06	47.87	46.65	46.14	46.5	45.35	46.4	48.1	49.8	62.29
425	43.98	43.92	44.02	44.87	44.83	44.9	45.04	44.9	44.95	45.04	45.06	45.72		425	47.34	44.82	42.87	41.6	40.24	39.27	38.32	34.2	33.57	33.78	34.14	36.2		425	49.04	47.62	46.63	47.44	46.28	45.8	46.18	45.12	46.25	47.99	49.73	62.36
426	43.52	43.43	43.53	44.4	44.35	44.41	44.53	44.42	44.5	44.58	44.67	45.37		426	46.76	44.31	42.42	41.17	39.88	38.91	37.97	33.96	33.38	33.61	33.99	36.05		426	48.47	47.11	46.16	47.04	45.89	45.45	45.84	44.93	46.14	47.85	49.68	62.44
427	42.99	42.9	43.04	43.9	43.83	43.9	44.03	43.95	44.05	44.12	44.23	45.02		427	46.15	43.78	42	40.79	39.49	38.59	37.66	33.78	33.22	33.48	33.86	35.96		427	47.91	46.6	45.68	46.63	45.51	45.08	45.53	44.74	46	47.79	49.65	62.59
428	42.47	42.39	42.51	43.37	43.32	43.39	43.49	43.48	43.58	43.68	43.8	44.71		428	45.6	43.32	41.59	40.41	39.18	38.31	37.45	33.67	33.12	33.39	33.8	35.92		428	47.29	46.09	45.28	46.27	45.2	44.79	45.23	44.58	45.94	47.8	49.62	62.74
429	41.94	41.87	41.95	42.88	42.8	42.85	42.99	43.02	43.15	43.23	43.37	44.39		429	45.04	42.86	41.21	40.1	38.94	38.08	37.31	33.62	33.1	33.39	33.8	35.96		429	46.78	45.69	44.9	45.94	44.89	44.53	45	44.52	45.95	47.87	49.74	62.95
430	41.41	41.29	41.42	42.32	42.3	42.35	42.49	42.49	42.66	42.77	42.93	44.05		430	44.5	42.41	40.84	39.82	38.72	37.92	37.17	33.63	33.14	33.47	33.84	36.07		430	46.25	45.25	44.57	45.63	44.62	44.33	44.79	44.48	46	47.97	49.9	63.17
431	40.83	40.74	40.9	41.8	41.77	41.82	41.97	42	42.17	42.28	42.5	43.72		431	44	42	40.52	39.55	38.55	37.79	37.06	33.71	33.28	33.6	33.98	36.25		431	45.76	44.85	44.23	45.38	44.4	44.12	44.68	44.48	46.13	48.14	50.1	63.43
432	40.26	40.17	40.34	41.25	41.21	41.27	41.41	41.48	41.69	41.83	42.07	43.37		432	43.45	41.65	40.26	39.38	38.41	37.73	37.07	33.88	33.53	33.87	34.25	36.54		432	45.26	44.46	43.96	45.15	44.23	44	44.58	44.58	46.27	48.38	50.39	63.71
433	39.74	39.64	39.77	40.75	40.7	40.78	40.93	41.03	41.27	41.42	41.66	43.07		433	42.95	41.28	40.03	39.26	38.35	37.74	37.12	34.2	33.9	34.2	34.63	36.93		433	44.77	44.11	43.71	44.94	44.09	43.88	44.51	44.75	46.54	48.71	50.75	64.04
434	39.24	39.18	39.32	40.26	40.21	40.29	40.42	40.57	40.83	41.02	41.27	42.8		434	42.46	40.94	39.84	39.15	38.38	37.77	37.22	34.57	34.29	34.64	35.06	37.38		434	44.28	43.81	43.45	44.82	43.95	43.81	44.47	44.92	46.83	49.07	51.13	64.41
435	38.82	38.73	38.87	39.84	39.79	39.88	40.01	40.18	40.45	40.66	40.92	42.6		435	41.99	40.64	39.66	39.08	38.42	37.89	37.39	35.03	34.8	35.2	35.62	37.91		435	43.81	43.46	43.25	44.67	43.89	43.76	44.48	45.18	47.2	49.46	51.57	64.81
436	38.34	38.27	38.43	39.38	39.36	39.42	39.61	39.78	40.05	40.35	40.61	42.41		436	41.53	40.34	39.55	39.11	38.53	38.09	37.68	35.63	35.47	35.86	36.3	38.6		436	43.38	43.19	43.07	44.56	43.84	43.76	44.57	45.51	47.66	49.99	52.1	65.2
437	37.86	37.82	37.98	38.95	38.93	38.98	39.18	39.38	39.69	40	40.32	42.29		437	41.07	40.11	39.46	39.19	38.72	38.37	38.05	36.37	36.27	36.71	37.14	39.45		437	42.92	42.93	42.95	44.52	43.86	43.86	44.75	45.95	48.18	50.6	52.75	65.71
438	37.42	37.39	37.56	38.53	38.53	38.62	38.77	38.99	39.33	39.7	40	42.11		438	40.66	39.93	39.47	39.32	38.97	38.78	38.53	37.23	37.2	37.65	38.11	40.41		438	42.56	42.68	42.86	44.55	43.95	44.01	44.92	46.45	48.83	51.34	53.47	66.26
439	37.01	37	37.13	38.11	38.13	38.23	38.4	38.66	39.04	39.41	39.77	41.98		439	40.33	39.85	39.51	39.56	39.32	39.21	39.06	38.22	38.28	38.74	39.22	41.48		439	42.21	42.52	42.83	44.57	44.05	44.2	45.18	47.06	49.57	52.14	54.29	66.87
440	36.70	36.65	36.84	37.8	37.83	37.91	38.1	38.36	38.78	39.15	39.59	41.92		440	40	39.73	39.64	39.83	39.75	39.78	39.72	39.35	39.51	39.97	40.47	42.7		440	41.89	42.38	42.84	44.68	44.23	44.42	45.48	47.71	50.4	52.99	55.18	67.5
441	36.48	36.41	36.61	37.58	37.63	37.71	37.88	38.17	38.63	39.02	39.45	41.94		441	39.71	39.64	39.76	40.16	40.19	40.34	40.37	40.52	40.75	41.23	41.71	43.95		441	41.63	42.28	42.87	44.79	44.44	44.69	45.79	48.4	51.16	53.82	56.05	68.07
442	36.30	36.26	36.47	37.41	37.42	37.52	37.72	38.05	38.52	38.92	39.39	42.02		442	39.45	39.63	39.95	40.48	40.66	40.92	41.11	41.75	42.1	42.63	43.11	45.27		442	41.4	42.23	42.91	44.93	44.64	45.02	46.19	49.11	51.99	54.73	56.99	68.64
443	36.10	36.07	36.29	37.24	37.25	37.36	37.56	37.89	38.41	38.86	39.33	42.12		443	39.23	39.66	40.17	40.88	41.23	41.63	41.94	43.14	43.59	44.16	44.68	46.76		443	41.16	42.16	43.01	45.14	44.93	45.34	46.59	49.87	52.95	55.76	57.99	69.26
444	35.91	35.88	36.13	37.08	37.08	37.25	37.4	37.78	38.31	38.82	39.28	42.19		444	39.08	39.76	40.51	41.37	41.92	42.45	42.86	44.71	45.29	45.89	46.43	48.46		444	40.97	42.14	43.19	45.38	45.28	45.77	47.12	50.77	54	56.86	59.06	70.01
445	35.78	35.79	35.98	36.97	36.99	37.14	37.33	37.72	38.26	38.8	39.29	42.31		445	39	39.93	40.89	41.94	42.71	43.38	43.93	46.44	47.16	47.83	48.31	50.27		445	40.86	42.22	43.39	45.67	45.65	46.26	47.69	51.71	55.1	58.04	60.25	70.79
446	35.75	35.74	35.94	36.94	36.97	37.1	37.32	37.71	38.29	38.86	39.35	42.53		446	38.94	40.13	41.29	42.54	43.45	44.29	44.99	48.15	49.03	49.68	50.23	52.06		446	40.82	42.35	43.62	46.03	46.06	46.73	48.23	52.64	56.17	59.19	61.41	71.54
447	35.79	35.79	35.99	37	37.03	37.16	37.37	37.78	38.42	38.98	39.5	42.78		447	38.94	40.32	41.72	43.12	44.16	45.13	45.97	49.79	50.79	51.47	52.01	53.8		447	40.79	42.47	43.88	46.36	46.45	47.21	48.79	53.56	57.24	60.31	62.53	72.23
448	35.90	35.91	36.11	37.12	37.16	37.3	37.49	37.92	38.57	39.17	39.73	43.11		448	38.96	40.56	42.14	43.72	44.91	46	46.97	51.44	52.6	53.31	53.83	55.52		448	40.78	42.62	44.16	46.68	46.9	47.65	49.3	54.43	58.27	61.38	63.62	72.91
449	36.04	36.01	36.25	37.26	37.28	37.43	37.61	38.09	38.77	39.34	39.94	43.44		449	39	40.83	42.57	44.29	45.69	46.94	48	53.13	54.38	55.18	55.67	57.28		449	40.8	42.79	44.43	47.03	47.33	48.14	49.85	55.34	59.3	62.45	64.69	73.56
450	36.16	36.15	36.41	37.43	37.45	37.58	37.76	38.32	39	39.58	40.19	43.82		450	39.1	41.13	43.05	44.92	46.51	47.86	49.03	54.82	56.27	57.05	57.57	59.13		450	40.9	43	44.78	47.45	47.78	48.66	50.43	56.24	60.37	63.56	65.8	74.25
451	36.33	36.34	36.56	37.61	37.65	37.8	37.96	38.55	39.21	39.87	40.49	44.19		451	39.21	41.5	43.56	45.62	47.36	48.86	50.17	56.59	58.19	59.06	59.54	60.97		451	41.04	43.27	45.17	47.89	48.29	49.25	51.07	57.26	61.49	64.76	66.94	74.95
452	36.51	36.56	36.76	37.83	37.86	38	38.2	38.76	39.47	40.15	40.8	44.58		452	39.4	41.87	44.09	46.32	48.15	49.8	51.24	58.3	60.04	60.93	61.43	62.74		452	41.22	43.56	45.59	48.36	48.82	49.84	51.74	58.2	62.55	65.88	68.06	75.68
453	36.78	36.77	37.01	38.06	38.11	38.24	38.44	39.03	39.76	40.42	41.11	44.99		453	39.6	42.23	44.61	46.95	48.97	50.67	52.21	59.89	61.76	62.67	63.17	64.38		453	41.41	43.9	45.96	48.79	49.32	50.39	52.38	59.1	63.57	66.9	69.12	76.37
454	37.07	37.05	37.32	38.33	38.35	38.51	38.72	39.33	40.07	40.76	41.46	45.4		454	39.84	42.6	45.15	47.59	49.7	51.56	53.21	61.39	63.45	64.39	64.87	66.06		454	41.66	44.25	46.37	49.23	49.85	50.93	52.93	59.96	64.55	67.91	70.1	77.07
455	37.35	37.38	37.62	38.65	38.67	38.81	39.02	39.68	40.41	41.11	41.79	45.85		455	40.07	43.06	45.7	48.25	50.47	52.42	54.18	62.89	65.05	66.03	66.5	67.63		455	41.9	44.58	46.8	49.73	50.37	51.5	53.6	60.79	65.52	68.92	71.06	77.73
456	37.63	37.67	37.88	38.96	39.01	39.14	39.34	40.03	40.77	41.52	42.19	46.3		456	40.37	43.48	46.23	48.88	51.23	53.3	55.13	64.32	66.59	67.62	68.08	69.12		456	42.16	44.97	47.26	50.18	50.88	52.09	54.21	61.65	66.45	69.9	72.05	78.42
457	37.93	37.94	38.21	39.29	39.33	39.48	39.69	40.38	41.14	41.87	42.6	46.75		457	40.69	43.9	46.76	49.54	51.97	54.12	56.08	65.69	68.11	69.14	69.58	70.61		457	42.46	45.36	47.76	50.73	51.47	52.7	54.86	62.55	67.38	70.83	73.01	79.1
458	38.22	38.22	38.5	39.58	39.62	39.79	40.02	40.69	41.49	42.25	42.97	47.21		458	41.08	44.38	47.35	50.27	52.79	54.97	57.02	67.1	69.62	70.62	71.1	72.03		458	42.89	45.83	48.32	51.34	52.09	53.36	55.55	63.46	68.35	71.86	74.05	79.9
459	38.47	38.53	38.78	39.86	39.97	40.13	40.39	41.04	41.84	42.62	43.36	47.63		459	41.47	44.85	47.95	50.94	53.55	55.84	57.95	68.38	70.96	72.01	72.5	73.37		459	43.3	46.33	48.82	51.89	52.7	54.02	56.24	64.33	69.35	72.9	75.06	80.64
460	39.04	39.11	39.38	40.45	40.5	40.65	40.91	41.58	42.39	43.18	43.95	48.28		460	41.89	45.4	48.59	51.67	54.34	56.74	58.89	69.73	72.44	73.5	74.03	74.81		460	43.72	46.79	49.4	52.47	53.33	54.71	56.93	65.26	70.35	73.91	76.09	81.5
461	39.43	39.47	39.76	40.81	40.87	41	41.26	41.98	42.82	43.61	44.36	48.74		461	42.15	45.74	48.94	52.04	54.8	57.22	59.43	70.44	73.2	74.29	74.79	75.55		461	43.98	47.09	49.74	52.8	53.71	55.08	57.36	65.8	70.91	74.47	76.69	81.92
462	39.79	39.84	40.11	41.17	41.24	41.41	41.64	42.38	43.25	44.02	44.81	49.23		462	42.48	46.1	49.38	52.49	55.34	57.71	60.01	71.17	74.04	75.17	75.62	76.36		462	44.33	47.42	50.13	53.21	54.14	55.53	57.83	66.39	71.56	75.14	77.33	82.44
463	40.12	40.17	40.45	41.5	41.59	41.77	41.98	42.77	43.62	44.41	45.21	49.72		463	42.85	46.55	49.85	52.98	55.85	58.28	60.58	71.95	74.87	75.99	76.45	77.2		463	44.67	47.85	50.53	53.72	54.61	56.06	58.32	66.98	72.2	75.82	77.98	83.06
464	40.47	40.51	40.79	41.9	41.94	42.14	42.38	43.19	44.04	44.84	45.66	50.22		464	43.22	46.94	50.29	53.47	56.34	58.84	61.18	72.66	75.62	76.75	77.19	77.98		464	45.05	48.25	50.96	54.16	55.13	56.54	58.81	67.56	72.81	76.51	78.66	83.65
465	40.85	40.91	41.19	42.3	42.38	42.57	42.8	43.64	44.5	45.33	46.15	50.73		465	43.63	47.32	50.74	53.97	56.83	59.31	61.66	73.28	76.28	77.41	77.87	78.59		465	45.43	48.64	51.4	54.58	55.56	56.98	59.29	68.12	73.45	77.13	79.24	84.19
466	41.30	41.35	41.64	42.77	42.82	43	43.23	44.12	45	45.84	46.65	51.29		466	44	47.75	51.18	54.42	57.31	59.79	62.12	73.88	76.87	77.97	78.47	79.2		466	45.79	49.06	51.79	55	56.02	57.46	59.78	68.67	74.03	77.7	79.85	84.69
467	41.70	41.79	42.08	43.2	43.25	43.44	43.65	44.59	45.44	46.28	47.11	51.82		467	44.39	48.16	51.63	54.84	57.76	60.27	62.62	74.39	77.39	78.49	79.02	79.72		467	46.21	49.46	52.24	55.45	56.48	57.92	60.22	69.2	74.59	78.22	80.36	85.19
468	42.13	42.24	42.51	43.64	43.68	43.88	44.08	45.04	45.9	46.75	47.58	52.3		468	44.83	48.66	52.08	55.28	58.22	60.76	63.11	74.84	77.86	79.04	79.49	80.17		468	46.65	49.94	52.66	55.9	56.91	58.4	60.7	69.72	75.13	78.77	80.94	85.67
469	42.62	42.7	42.98	44.09	44.17	44.36	44.57	45.52	46.46	47.28	48.13	52.88		469	45.35	49.12	52.61	55.8	58.75	61.23	63.63	75.35	78.34	79.54	79.94	80.68		469	47.11	50.4	53.15	56.34	57.37	58.88	61.23	70.19	75.63	79.26	81.42	86.2
470	43.13	43.21	43.52	44.64	44.72	44.88	45.13	46.07	47.04	47.9	48.73	53.55		470	45.85	49.65	53.09	56.27	59.27	61.73	64.14	75.77	78.8	79.97	80.38	81.11		470	47.61	50.9	53.65	56.82	57.86	59.39	61.72	70.71	76.18	79.8	81.95	86.66
471	43.75	43.85	44.16	45.27	45.38	45.52	45.74	46.72	47.65	48.53	49.4	54.3		471	46.4	50.25	53.66	56.81	59.78	62.29	64.61	76.19	79.19	80.34	80.77	81.52		471	48.14	51.46	54.19	57.35	58.42	59.91	62.25	71.27	76.73	80.28	82.46	87.13
472	44.42	44.55	44.86	45.98	46.05	46.28	46.48	47.46	48.36	49.29	50.19	55.04		472	47.03	50.85	54.23	57.43	60.4	62.85	65.08	76.61	79.59	80.75	81.14	81.83		472	48.75	52.01	54.77	57.91	59	60.48	62.8	71.8	77.19	80.75	82.94	87.54
473	45.17	45.3	45.58	46.73	46.81	47.01	47.21	48.2	49.16	50.07	50.96	55.8		473	47.66	51.49	54.88	58.02	60.96	63.42	65.66	76.98	79.95	81.06	81.52	82.21		473	49.38	52.64	55.4	58.5	59.53	61.04	63.36	72.31	77.68	81.19	83.36	87.92
474	45.97	46.1	46.4	47.54	47.63	47.78	48.03	49.04	50	50.91	51.79	56.65		474	48.41	52.19	55.57	58.67	61.53	64.01	66.25	77.44	80.33	81.44	81.89	82.59		474	50.08	53.33	56	59.15	60.15	61.64	63.95	72.79	78.14	81.66	83.79	88.37
475	46.89	46.99	47.28	48.48	48.53	48.72	48.94	49.95	50.96	51.85	52.73	57.56		475	49.26	52.98	56.29	59.38	62.23	64.66	66.89	77.86	80.7	81.84	82.23	82.95		475	50.85	54.06	56.75	59.84	60.86	62.32	64.59	73.37	78.63	82.18	84.22	88.8
476	47.84	47.96	48.29	49.47	49.53	49.71	49.93	50.98	51.95	52.81	53.7	58.5		476	50.18	53.87	57.12	60.2	62.99	65.36	67.55	78.27	81.12	82.22	82.53	83.3		476	51.69	54.83	57.52	60.55	61.6	63.04	65.27	73.96	79.18	82.63	84.66	89.17
477	48.92	49.05	49.34	50.55	50.62	50.78	51	52.03	53.01	53.86	54.72	59.55		477	51.13	54.79	58.01	61	63.75	66.05	68.2	78.68	81.43	82.47	82.84	83.56		477	52.59	55.72	58.33	61.34	62.33	63.8	65.97	74.57	79.68	83.08	85.06	89.58
478	50.08	50.23	50.53	51.68	51.79	51.99	52.19	53.19	54.14	55.03	55.87	60.65		478	52.16	55.77	58.95	61.89	64.56	66.81	68.93	79.13	81.81	82.74	83.16	83.87		478	53.6	56.62	59.21	62.14	63.12	64.57	66.74	75.18	80.17	83.55	85.47	89.91
479	51.35	51.49	51.83	52.99	53.09	53.29	53.47	54.46	55.41	56.29	57.17	61.85		479	53.3	56.84	59.94	62.84	65.43	67.67	69.7	79.54	82.13	83.05	83.47	84.18		479	54.62	57.59	60.14	63.02	63.99	65.41	67.5	75.75	80.69	83.94	85.95	90.31
480	52.69	52.89	53.2	54.32	54.39	54.63	54.85	55.84	56.82	57.66	58.55	63.11		480	54.55	57.98	61.03	63.93	66.41	68.63	70.54	80.02	82.52	83.45	83.83	84.53		480	55.82	58.74	61.15	64.03	64.92	66.31	68.42	76.4	81.26	84.43	86.34	90.66
481	54.14	54.31	54.63	55.76	55.87	56.07	56.32	57.24	58.23	59.13	59.89	64.46		481	55.97	59.31	62.3	65.14	67.47	69.62	71.46	80.65	82.93	83.86	84.25	84.85		481	57.14	59.99	62.39	65.17	66.03	67.42	69.45	77.25	81.91	85.02	86.85	91.07
482	55.63	55.83	56.14	57.31	57.46	57.63	57.97	58.75	59.74	60.66	61.38	65.79		482	57.64	60.85	63.81	66.56	68.77	70.82	72.6	81.41	83.55	84.39	84.79	85.39		482	58.72	61.47	63.84	66.53	67.34	68.73	70.64	78.23	82.63	85.74	87.44	91.52
483	57.08	57.38	57.72	58.8	58.97	59.17	59.58	60.21	61.21	62.12	62.83	67.07		483	59.32	62.39	65.29	68.01	70.04	72.03	73.7	82.1	84.15	84.84	85.28	85.9		483	60.32	62.95	65.26	67.85	68.64	69.96	71.82	79.15	83.38	86.4	88	92.02
484	59.35	59.63	59.9	60.92	61.06	61.24	61.64	62.27	63.24	64.05	64.81	68.83		484	61.18	64.08	66.79	69.36	71.27	73.19	74.69	82.56	84.42	85.13	85.54	86.12		484	62.04	64.53	66.71	69.24	69.94	71.21	72.98	79.96	83.96	86.82	88.36	92.26
485	61.02	61.32	61.61	62.55	62.7	62.89	63.28	63.84	64.78	65.52	66.29	70.13		485	62.55	65.36	67.96	70.41	72.22	74.05	75.5	82.91	84.67	85.37	85.75	86.3		485	63.39	65.74	67.82	70.23	70.89	72.16	73.86	80.5	84.38	87.12	88.58	92.45
486	62.75	63.06	63.29	64.28	64.42	64.59	64.97	65.5	66.42	67.2	67.85	71.55		486	64.27	66.95	69.37	71.71	73.42	75.14	76.53	83.43	85.06	85.69	86.09	86.6		486	65.01	67.23	69.21	71.48	72.1	73.31	74.92	81.29	84.94	87.57	88.99	92.75
487	64.44	64.75	64.96	65.92	66.11	66.29	66.61	67.13	68.04	68.8	69.41	72.93		487	65.87	68.37	70.72	72.9	74.51	76.12	77.4	83.85	85.4	85.94	86.36	86.79		487	66.54	68.6	70.49	72.66	73.24	74.41	75.95	81.96	85.44	87.96	89.33	92.94
488	66.15	66.43	66.71	67.63	67.78	67.97	68.28	68.81	69.66	70.4	70.98	74.32		488	67.36	69.69	71.89	73.93	75.5	76.93	78.12	84.1	85.53	86.12	86.47	86.92		488	67.91	69.85	71.59	73.7	74.25	75.32	76.82	82.47	85.83	88.17	89.52	93.05
489	67.96	68.25	68.56	69.46	69.58	69.73	70.08	70.59	71.39	72.06	72.65	75.74		489	68.94	71.15	73.21	75.11	76.53	77.86	78.98	84.44	85.79	86.35	86.66	87.09		489	69.45	71.23	72.85	74.84	75.34	76.33	77.77	83.05	86.22	88.47	89.68	93.21
490	69.81	70.11	70.41	71.32	71.46	71.6	71.95	72.41	73.22	73.82	74.36	77.25		490	70.86	72.87	74.74	76.53	77.78	79.05	80	84.96	86.17	86.67	87	87.36		490	71.22	72.91	74.41	76.21	76.68	77.61	78.94	83.85	86.76	88.93	90.04	93.46
491	71.57	71.87	72.13	72.99	73.13	73.24	73.59	74.09	74.8	75.38	75.9	78.59		491	72.53	74.42	76.1	77.71	78.89	80.03	80.89	85.38	86.44	86.86	87.23	87.56		491	72.85	74.38	75.72	77.43	77.84	78.71	79.96	84.54	87.22	89.3	90.38	93.6
492	73.30	73.59	73.83	74.64	74.77	74.89	75.17	75.71	76.31	76.85	77.37	79.85		492	73.91	75.72	77.18	78.62	79.72	80.76	81.55	85.62	86.6	86.99	87.31	87.65		492	74.18	75.57	76.74	78.4	78.8	79.58	80.73	85.01	87.56	89.51	90.5	93.66
493	75.11	75.31	75.58	76.28	76.4	76.55	76.79	77.3	77.91	78.36	78.88	81.13		493	75.37	77.01	78.31	79.58	80.59	81.59	82.26	85.85	86.73	87.14	87.39	87.7		493	75.56	76.83	77.88	79.39	79.73	80.5	81.56	85.48	87.84	89.64	90.63	93.71
494	76.84	77.01	77.29	78.01	78.08	78.26	78.44	78.93	79.55	79.94	80.36	82.45		494	76.99	78.44	79.62	80.73	81.61	82.47	83.07	86.15	87.01	87.35	87.58	87.82		494	77.15	78.23	79.18	80.54	80.81	81.55	82.5	85.97	88.28	89.86	90.85	93.87
495	78.55	78.73	79.01	79.7	79.82	79.98	80.15	80.61	81.1	81.49	81.85	83.71		495	78.7	80	80.96	81.93	82.7	83.44	83.99	86.59	87.38	87.6	87.83	88.08		495	78.79	79.74	80.57	81.76	82.05	82.68	83.57	86.73	88.78	90.18	91.08	94.03
496	80.07	80.32	80.55	81.3	81.43	81.53	81.73	82.17	82.59	82.97	83.31	84.93		496	80.32	81.52	82.27	83.14	83.79	84.43	84.87	87.06	87.69	87.92	88.09	88.32		496	80.34	81.23	81.93	82.97	83.23	83.77	84.56	87.32	89.17	90.57	91.37	94.18
497	81.60	81.87	82.12	82.79	82.92	83.01	83.16	83.65	83.98	84.36	84.64	86.06		497	81.81	82.83	83.46	84.13	84.75	85.22	85.57	87.45	87.9	88.2	88.3	88.57		497	81.81	82.43	83.05	84.06	84.3	84.79	85.47	87.91	89.59	90.83	91.57	94.36
498	83.14	83.37	83.6	84.23	84.27	84.4	84.49	84.91	85.29	85.67	85.83	87.05		498	83.22	84.02	84.6	85.13	85.6	85.99	86.28	87.75	88.17	88.42	88.48	88.67		498	83.11	83.64	84.16	85.05	85.22	85.67	86.3	88.44	89.95	91.14	91.8	94.49
499	84.56	84.81	84.99	85.6	85.62	85.75	85.77	86.21	86.5	86.8	87	88.06		499	84.51	85.19	85.58	85.99	86.4	86.72	86.94	88.06	88.35	88.61	88.7	88.86		499	84.41	84.85	85.2	85.93	86.08	86.44	87.04	88.92	90.28	91.31	91.92	94.51
500	85.93	86.11	86.3	86.81	86.93	87.06	87.07	87.42	87.69	87.96	88.12	89.03		500	85.82	86.25	86.54	86.87	87.17	87.42	87.53	88.33	88.55	88.79	88.83	89.03		500	85.64	85.9	86.14	86.85	86.97	87.28	87.83	89.42	90.59	91.53	92.12	94.65
501	87.25	87.36	87.51	88	88.13	88.25	88.27	88.6	88.85	89.03	89.17	89.85		501	87.06	87.36	87.49	87.72	87.91	88.08	88.15	88.63	88.83	89.01	88.97	89.11		501	86.8	86.94	87.12	87.78	87.85	88.1	88.58	89.86	90.92	91.72	92.31	94.78
502	88.95	89.06	89.17	89.73	89.77	89.87	89.96	90.2	90.38	90.47	90.62	91.05		502	88.74	88.88	88.91	88.95	89.03	89.13	89.09	89.15	89.18	89.36	89.41	89.53		502	88.48	88.47	88.52	89.11	89.07	89.27	89.67	90.55	91.32	92.11	92.6	94.93
503	89.98	90.1	90.21	90.71	90.75	90.9	90.95	91.14	91.32	91.39	91.5	91.79		503	89.81	89.83	89.73	89.73	89.71	89.78	89.68	89.44	89.45	89.6	89.62	89.7		503	89.48	89.4	89.4	89.9	89.82	90	90.36	91	91.7	92.36	92.82	95.04
504	90.96	91.08	91.18	91.66	91.73	91.78	91.88	92	92.14	92.19	92.25	92.42		504	90.79	90.69	90.43	90.4	90.39	90.36	90.16	89.74	89.71	89.83	89.78	89.86		504	90.42	90.27	90.18	90.59	90.54	90.67	90.93	91.32	92.01	92.58	93	95.12
505	91.78	91.93	92.06	92.48	92.57	92.65	92.66	92.82	92.86	92.91	92.92	93.04		505	91.66	91.45	91.17	91.1	90.92	90.85	90.68	90	89.88	90.01	89.95	89.98		505	91.26	91.03	90.88	91.29	91.2	91.27	91.43	91.67	92.2	92.72	93.18	95.2
506	92.61	92.75	92.83	93.22	93.27	93.35	93.36	93.55	93.53	93.52	93.56	93.51		506	92.44	92.19	91.83	91.66	91.46	91.29	91.11	90.25	90.09	90.12	90.13	90.15		506	92.08	91.83	91.56	91.94	91.82	91.88	92.06	92.09	92.44	92.97	93.32	95.3
507	93.24	93.4	93.46	93.89	93.9	94.05	94.04	94.1	94.12	94.15	94.12	93.94		507	93.24	92.91	92.41	92.24	91.98	91.78	91.52	90.51	90.26	90.27	90.32	90.27		507	92.85	92.44	92.24	92.54	92.38	92.42	92.54	92.42	92.75	93.14	93.53	95.44
508	93.82	94.01	94.07	94.47	94.54	94.56	94.64	94.65	94.7	94.68	94.66	94.37		508	93.95	93.52	92.97	92.66	92.39	92.18	91.91	90.73	90.44	90.5	90.49	90.42		508	93.52	93.04	92.82	93.04	92.86	92.88	92.93	92.73	92.97	93.31	93.67	95.49
509	94.45	94.64	94.68	95.03	95.08	95.09	95.26	95.22	95.24	95.17	95.13	94.78		509	94.62	94.05	93.53	93.12	92.81	92.6	92.28	90.94	90.68	90.7	90.66	90.62		509	94.15	93.64	93.32	93.47	93.32	93.33	93.37	93.03	93.16	93.5	93.74	95.59
510	95.06	95.2	95.25	95.57	95.6	95.68	95.76	95.64	95.71	95.62	95.56	95.15		510	95.2	94.54	93.97	93.59	93.19	92.92	92.59	91.19	90.87	90.9	90.86	90.72		510	94.74	94.19	93.82	94	93.77	93.74	93.77	93.29	93.31	93.68	93.84	95.66
511	95.56	95.69	95.68	96.02	96.05	96.11	96.2	96.09	96.07	96.02	95.9	95.46		511	95.7	95.03	94.34	93.92	93.54	93.25	92.85	91.34	90.99	90.97	90.98	90.83		511	95.28	94.7	94.25	94.38	94.1	94.12	94.08	93.53	93.59	93.82	94	95.79
512	96.00	96.14	96.15	96.46	96.5	96.48	96.57	96.47	96.46	96.37	96.34	95.72		512	96.2	95.41	94.74	94.26	93.85	93.47	93.12	91.46	91.06	91.07	91.06	90.93		512	95.65	95.06	94.61	94.72	94.46	94.44	94.4	93.76	93.75	93.96	94.1	95.81
513	96.49	96.54	96.59	96.91	96.9	96.99	97.03	96.91	96.85	96.74	96.69	96.02		513	96.56	95.74	95.05	94.55	94.09	93.78	93.35	91.64	91.24	91.18	91.18	91.07		513	95.94	95.37	94.94	94.96	94.76	94.69	94.62	93.97	93.84	94.06	94.23	95.82
514	96.90	96.98	97.02	97.32	97.28	97.35	97.43	97.27	97.23	97.05	97.02	96.35		514	96.85	96.06	95.3	94.8	94.31	93.98	93.51	91.76	91.39	91.3	91.28	91.11		514	96.32	95.67	95.21	95.28	95	94.96	94.81	94.09	93.96	94.14	94.27	95.84
515	97.23	97.33	97.35	97.61	97.65	97.68	97.76	97.59	97.55	97.43	97.35	96.66		515	97.19	96.4	95.53	95.06	94.55	94.19	93.81	91.96	91.56	91.49	91.42	91.21		515	96.68	95.98	95.53	95.59	95.27	95.17	95.07	94.24	94.11	94.23	94.33	95.88
516	97.53	97.51	97.66	97.91	97.9	97.9	98.03	97.81	97.76	97.67	97.57	96.85		516	97.78	96.83	96.05	95.53	94.99	94.55	94.14	92.32	91.93	91.74	91.71	91.52		516	97.15	96.46	95.96	95.99	95.74	95.6	95.52	94.58	94.38	94.46	94.54	96.03
517	97.54	97.73	97.7	98.03	98.01	98.05	98.11	97.9	97.84	97.78	97.65	96.91		517	98.06	97.03	96.29	95.78	95.2	94.85	94.35	92.56	92.05	91.89	91.87	91.68		517	97.47	96.76	96.29	96.29	95.97	95.86	95.72	94.8	94.49	94.66	94.69	96.09
518	97.75	97.92	97.91	98.19	98.23	98.22	98.34	98.05	97.96	97.84	97.75	97.01		518	98.2	97.22	96.48	95.91	95.34	94.97	94.5	92.61	92.14	91.97	91.94	91.69		518	97.73	97	96.46	96.51	96.15	96.05	95.85	94.94	94.59	94.68	94.72	96.14
519	98.04	98.18	98.24	98.42	98.44	98.48	98.54	98.28	98.22	98.09	98	97.19		519	98.43	97.44	96.67	96.07	95.48	95.07	94.58	92.67	92.18	92.03	91.95	91.67		519	97.89	97.17	96.6	96.58	96.27	96.18	95.99	94.96	94.72	94.69	94.76	96.15
520	98.33	98.48	98.49	98.64	98.69	98.72	98.79	98.53	98.41	98.33	98.19	97.39		520	98.55	97.58	96.76	96.24	95.58	95.22	94.71	92.74	92.25	92.1	92.06	91.79		520	97.99	97.24	96.7	96.69	96.35	96.28	96.07	95.09	94.75	94.81	94.84	96.16
521	98.55	98.64	98.64	98.88	98.87	98.91	98.96	98.69	98.59	98.46	98.35	97.55		521	98.7	97.69	96.89	96.38	95.71	95.39	94.85	92.9	92.31	92.21	92.19	91.9		521	98.09	97.33	96.84	96.81	96.53	96.37	96.17	95.17	94.83	94.9	94.82	96.18
522	98.66	98.75	98.66	99.01	99.01	99.03	99.07	98.84	98.76	98.62	98.55	97.76		522	98.86	97.82	96.97	96.46	95.89	95.51	94.93	93.01	92.43	92.33	92.31	91.95		522	98.23	97.44	96.97	96.97	96.71	96.55	96.34	95.33	94.93	94.98	94.99	96.24
523	98.65	98.76	98.77	99.01	99.06	99.09	99.19	98.86	98.81	98.68	98.53	97.75		523	99.01	98.04	97.17	96.58	96.02	95.66	95.12	93.18	92.7	92.49	92.45	92.07		523	98.38	97.61	97.17	97.16	96.85	96.68	96.51	95.43	95.06	95.08	95.04	96.27
524	98.50	98.71	98.7	98.93	99.03	99.01	99.19	98.81	98.79	98.63	98.5	97.71		524	99.18	98.14	97.3	96.81	96.15	95.83	95.29	93.35	92.81	92.6	92.61	92.22		524	98.52	97.82	97.37	97.35	96.97	96.85	96.62	95.63	95.17	95.21	95.2	96.37
525	98.37	98.69	98.66	98.91	99.01	98.98	99.13	98.78	98.76	98.67	98.51	97.71		525	99.3	98.21	97.44	96.95	96.29	95.97	95.43	93.49	92.94	92.72	92.68	92.31		525	98.64	97.96	97.58	97.53	97.19	97.01	96.78	95.8	95.3	95.34	95.32	96.44
526	98.48	98.65	98.7	98.95	99.03	99.01	99.22	98.72	98.77	98.64	98.48	97.71		526	99.32	98.29	97.61	97.07	96.42	96.15	95.59	93.65	93.11	92.88	92.84	92.47		526	98.79	98.11	97.72	97.68	97.29	97.22	96.9	95.92	95.46	95.51	95.4	96.48
527	98.31	98.55	98.55	98.75	98.81	98.85	99.16	98.54	98.6	98.5	98.37	97.57		527	99.49	98.42	97.8	97.4	96.65	96.38	95.81	93.98	93.36	93.12	93.17	92.77		527	99.01	98.31	97.96	97.92	97.5	97.45	97.15	96.16	95.69	95.78	95.62	96.65
528	98.27	98.48	98.4	98.63	98.76	98.77	99.1	98.43	98.51	98.47	98.29	97.53		528	99.66	98.57	97.88	97.61	96.8	96.57	95.95	94.19	93.53	93.33	93.37	92.94		528	99.14	98.38	98.1	98.06	97.63	97.57	97.29	96.32	95.78	95.88	95.72	96.74
529	98.74	98.84	98.84	98.94	99.08	99.04	99.31	98.74	98.76	98.65	98.52	97.67		529	99.75	98.64	97.95	97.54	96.74	96.5	95.92	94.12	93.51	93.24	93.31	92.89		529	99.11	98.44	98.04	98.03	97.61	97.59	97.25	96.27	95.73	95.79	95.72	96.66
530	99.00	99.07	99.09	99.14	99.27	99.19	99.43	98.89	98.87	98.77	98.63	97.83		530	99.7	98.64	97.97	97.51	96.76	96.51	95.97	94.15	93.53	93.27	93.31	92.89		530	99.11	98.44	98.09	98	97.59	97.56	97.24	96.24	95.76	95.75	95.66	96.64
531	98.97	99.12	99.01	99.17	99.25	99.2	99.43	98.87	98.87	98.82	98.66	97.87		531	99.75	98.75	98.03	97.58	96.85	96.58	96.01	94.25	93.62	93.4	93.42	92.99		531	99.18	98.48	98.15	98.01	97.64	97.63	97.28	96.31	95.82	95.87	95.73	96.66
532	98.71	98.92	98.85	99.01	99.16	99.19	99.38	98.86	98.87	98.74	98.65	97.88		532	99.83	98.86	98.17	97.72	96.95	96.71	96.14	94.34	93.74	93.52	93.5	93.07		532	99.28	98.54	98.22	98.13	97.78	97.71	97.34	96.38	95.86	95.94	95.81	96.76
533	98.76	98.94	98.96	99.15	99.24	99.22	99.49	98.98	98.96	98.89	98.76	97.98		533	99.86	98.83	98.12	97.74	96.96	96.74	96.2	94.39	93.79	93.57	93.58	93.12		533	99.22	98.58	98.22	98.17	97.79	97.73	97.39	96.41	95.91	95.97	95.83	96.74
534	99.14	99.21	99.14	99.31	99.39	99.4	99.69	99.19	99.2	99.07	98.95	98.12		534	99.9	98.85	98.14	97.73	97.02	96.78	96.26	94.42	93.87	93.57	93.61	93.14		534	99.21	98.55	98.19	98.13	97.82	97.72	97.42	96.44	95.97	95.95	95.81	96.75
535	99.20	99.19	99.17	99.31	99.41	99.47	99.69	99.22	99.19	99.11	98.96	98.18		535	99.93	98.94	98.15	97.79	97.13	96.82	96.3	94.51	93.9	93.67	93.66	93.18		535	99.27	98.6	98.22	98.18	97.8	97.76	97.48	96.47	96	95.99	95.84	96.73
536	99.10	99.2	99.21	99.44	99.43	99.48	99.61	99.2	99.17	99.09	98.91	98.23		536	99.95	98.95	98.24	97.78	97.16	96.85	96.29	94.52	93.94	93.72	93.7	93.18		536	99.24	98.63	98.26	98.14	97.86	97.82	97.47	96.5	95.98	96.04	95.86	96.7
537	99.14	99.4	99.31	99.59	99.56	99.61	99.74	99.34	99.31	99.21	99.08	98.39		537	99.94	98.94	98.19	97.75	97.15	96.85	96.33	94.57	94.02	93.79	93.73	93.23		537	99.28	98.6	98.21	98.15	97.87	97.81	97.49	96.55	95.99	96.02	95.87	96.7
538	99.29	99.43	99.45	99.62	99.69	99.68	99.85	99.46	99.41	99.33	99.19	98.47		538	99.93	98.91	98.18	97.75	97.18	96.85	96.37	94.53	94.02	93.77	93.79	93.26		538	99.27	98.64	98.29	98.21	97.9	97.82	97.51	96.55	96.05	96.03	95.89	96.7
539	99.14	99.26	99.32	99.41	99.47	99.49	99.71	99.26	99.26	99.19	99.06	98.44		539	99.95	99.05	98.34	97.87	97.25	96.94	96.44	94.68	94.12	93.88	93.89	93.41		539	99.3	98.71	98.32	98.32	98.01	97.9	97.62	96.62	96.13	96.15	95.99	96.73
540	98.60	98.79	98.89	99.06	99.15	99.17	99.43	98.93	98.99	98.96	98.79	98.09		540	100.09	99.11	98.44	98.15	97.46	97.23	96.72	95.02	94.44	94.16	94.22	93.7		540	99.4	98.86	98.59	98.47	98.18	98.1	97.84	96.83	96.38	96.35	96.19	96.95
541	98.68	98.88	98.89	99.03	99.14	99.2	99.41	98.92	99	98.97	98.82	98.16		541	100.07	99.16	98.48	98.15	97.49	97.26	96.79	95.15	94.56	94.27	94.35	93.78		541	99.4	98.86	98.57	98.51	98.19	98.18	97.84	96.94	96.41	96.38	96.28	96.99
542	98.96	99.22	99.09	99.26	99.37	99.37	99.64	99.06	99.13	99.08	98.96	98.25		542	100.11	99.1	98.44	98.13	97.52	97.29	96.75	95.13	94.52	94.36	94.33	93.77		542	99.4	98.83	98.53	98.49	98.17	98.1	97.87	96.92	96.41	96.4	96.28	96.88
543	99.26	99.39	99.33	99.48	99.57	99.58	99.72	99.19	99.27	99.21	99.05	98.39		543	100.08	99.16	98.46	98.12	97.55	97.31	96.78	95.12	94.54	94.42	94.33	93.81		543	99.39	98.71	98.44	98.43	98.11	98.08	97.81	96.84	96.35	96.35	96.19	96.84
544	99.28	99.39	99.44	99.58	99.62	99.65	99.82	99.33	99.33	99.28	99.13	98.53		544	100.13	99.21	98.51	98.13	97.49	97.27	96.78	95.1	94.6	94.4	94.32	93.79		544	99.44	98.75	98.46	98.42	98.07	98.11	97.75	96.78	96.32	96.35	96.23	96.78
545	99.32	99.33	99.45	99.57	99.59	99.62	99.78	99.33	99.34	99.29	99.12	98.5		545	100.15	99.22	98.52	98.19	97.55	97.26	96.79	95.12	94.57	94.36	94.31	93.81		545	99.37	98.76	98.52	98.44	98.11	98.12	97.82	96.82	96.39	96.38	96.24	96.79
546	99.33	99.44	99.47	99.59	99.65	99.59	99.8	99.39	99.39	99.35	99.16	98.56		546	100.13	99.19	98.53	98.17	97.61	97.3	96.85	95.16	94.63	94.44	94.39	93.86		546	99.35	98.8	98.51	98.42	98.12	98.11	97.84	96.91	96.43	96.42	96.26	96.85
547	99.50	99.58	99.54	99.71	99.74	99.75	99.83	99.54	99.5	99.45	99.24	98.69		547	100.14	99.16	98.58	98.11	97.56	97.25	96.8	95.15	94.67	94.43	94.43	93.86		547	99.36	98.8	98.47	98.41	98.13	98.06	97.81	96.83	96.37	96.34	96.21	96.8
548	99.64	99.76	99.69	99.86	99.9	99.9	99.95	99.73	99.7	99.59	99.45	98.81		548	100.08	99.19	98.52	98.02	97.52	97.22	96.8	95.15	94.67	94.47	94.41	93.84		548	99.32	98.8	98.43	98.36	98.12	98.01	97.81	96.79	96.41	96.36	96.18	96.76
549	99.74	99.86	99.87	99.87	99.9	99.96	99.99	99.84	99.75	99.68	99.54	98.9		549	100.07	99.17	98.47	98.05	97.62	97.23	96.84	95.19	94.69	94.45	94.43	93.86		549	99.38	98.79	98.45	98.39	98.17	98.06	97.8	96.87	96.45	96.34	96.18	96.85
550	99.73	99.74	99.77	99.8	99.88	99.93	99.98	99.83	99.74	99.65	99.6	99.01		550	100.01	99.24	98.52	98.09	97.59	97.3	96.92	95.21	94.81	94.66	94.57	93.97		550	99.3	98.85	98.52	98.39	98.17	97.99	97.88	96.91	96.46	96.38	96.28	96.78
551	99.59	99.68	99.59	99.74	99.76	99.84	99.9	99.81	99.68	99.65	99.57	99		551	100.05	99.27	98.56	98.12	97.71	97.32	96.91	95.27	94.91	94.67	94.65	94.08		551	99.43	98.9	98.58	98.41	98.21	98.13	97.97	96.93	96.54	96.4	96.34	96.88
552	99.56	99.64	99.58	99.71	99.8	99.78	99.88	99.75	99.64	99.63	99.54	98.99		552	100.07	99.25	98.64	98.22	97.8	97.4	97.03	95.37	94.98	94.8	94.69	94.16		552	99.42	98.88	98.57	98.5	98.3	98.14	97.97	96.98	96.53	96.45	96.4	96.91
553	99.67	99.68	99.68	99.86	99.94	99.89	99.95	99.83	99.69	99.62	99.56	99.12		553	100.07	99.27	98.63	98.26	97.8	97.44	97.02	95.44	95	94.87	94.69	94.22		553	99.35	98.86	98.54	98.51	98.25	98.14	98.01	97	96.52	96.48	96.43	96.9
554	99.78	99.71	99.67	99.91	99.9	100.01	100.04	99.86	99.81	99.75	99.71	99.17		554	100.03	99.28	98.55	98.25	97.77	97.47	97.14	95.48	95.08	94.93	94.78	94.29		554	99.41	98.91	98.58	98.54	98.26	98.19	98.01	97	96.6	96.45	96.46	96.85
555	99.92	99.8	99.77	99.9	99.93	99.98	100.04	99.91	99.81	99.8	99.67	99.14		555	99.99	99.23	98.58	98.19	97.74	97.41	97.11	95.51	95.1	94.96	94.88	94.29		555	99.37	98.93	98.58	98.53	98.33	98.2	98.03	97.1	96.69	96.5	96.49	96.93
556	99.86	99.86	99.9	99.92	99.97	100.02	99.99	99.96	99.83	99.8	99.7	99.21		556	99.95	99.31	98.57	98.21	97.76	97.47	97.15	95.59	95.18	95.03	94.93	94.37		556	99.42	98.96	98.57	98.51	98.33	98.21	97.99	97.1	96.71	96.57	96.5	96.88
557	99.80	99.88	99.91	99.96	99.96	99.97	100.01	99.9	99.89	99.81	99.74	99.27		557	99.96	99.38	98.65	98.2	97.77	97.52	97.15	95.56	95.2	95.06	94.94	94.37		557	99.45	98.99	98.61	98.59	98.38	98.19	97.96	97.09	96.74	96.6	96.51	96.88
558	99.84	99.87	99.92	99.91	99.91	99.95	100	99.89	99.87	99.84	99.8	99.26		558	99.96	99.39	98.66	98.25	97.8	97.5	97.19	95.57	95.22	95.09	95.05	94.4		558	99.43	98.98	98.59	98.61	98.41	98.24	98.11	97.1	96.77	96.63	96.5	96.89
559	99.71	99.85	99.83	100.03	100.03	100.08	100	99.94	99.92	99.84	99.78	99.26		559	100.04	99.34	98.69	98.3	97.87	97.58	97.21	95.69	95.32	95.15	95.11	94.49		559	99.46	99.02	98.67	98.61	98.37	98.25	98.13	97.13	96.82	96.67	96.54	96.91
560	99.83	99.75	99.78	99.92	99.97	99.98	100.02	99.93	99.9	99.89	99.8	99.35		560	100.06	99.34	98.75	98.32	97.92	97.66	97.34	95.85	95.44	95.3	95.18	94.64		560	99.42	99.09	98.64	98.57	98.37	98.22	98.1	97.21	96.82	96.7	96.64	97.02
561	99.84	99.81	99.77	99.98	100	99.99	100.07	99.96	99.96	99.86	99.81	99.35		561	100	99.33	98.77	98.33	97.92	97.69	97.39	95.9	95.51	95.35	95.29	94.7		561	99.45	99.03	98.68	98.61	98.35	98.21	98.13	97.21	96.75	96.72	96.62	96.95
562	99.82	99.85	99.81	100.09	100.03	100.08	100.09	99.97	99.97	99.87	99.82	99.42		562	100.05	99.34	98.76	98.37	97.96	97.78	97.38	95.91	95.56	95.36	95.35	94.77		562	99.43	99.02	98.74	98.65	98.44	98.3	98.19	97.25	96.86	96.77	96.72	97
563	99.84	99.73	99.77	100.02	100.05	100.03	100.02	99.93	99.89	99.92	99.82	99.38		563	100.07	99.45	98.81	98.44	98.11	97.82	97.47	95.98	95.68	95.42	95.43	94.79		563	99.5	99.02	98.74	98.67	98.45	98.32	98.22	97.31	96.94	96.84	96.74	97.05
564	99.73	99.63	99.74	99.89	99.93	99.89	100	99.81	99.82	99.85	99.73	99.26		564	100.03	99.42	98.85	98.47	98.13	97.84	97.52	96.11	95.74	95.64	95.59	94.99		564	99.5	98.99	98.76	98.7	98.54	98.41	98.29	97.36	97.01	96.88	96.79	97.09
565	99.57	99.66	99.51	99.71	99.75	99.79	99.86	99.66	99.71	99.69	99.59	99.2		565	100.07	99.39	98.89	98.55	98.16	97.94	97.56	96.21	95.84	95.67	95.63	95		565	99.54	99.05	98.78	98.78	98.61	98.51	98.35	97.51	97.11	97.02	96.89	97.15
566	99.53	99.71	99.53	99.78	99.8	99.78	99.89	99.75	99.75	99.73	99.67	99.2		566	100.08	99.39	98.89	98.57	98.18	97.94	97.68	96.32	95.9	95.75	95.68	95.11		566	99.55	99.07	98.8	98.77	98.57	98.5	98.36	97.52	97.1	97.01	96.86	97.1
567	99.61	99.7	99.63	99.82	99.85	99.9	99.96	99.8	99.89	99.77	99.75	99.26		567	100.11	99.45	98.94	98.61	98.12	97.94	97.64	96.34	95.9	95.78	95.75	95.12		567	99.58	99.11	98.81	98.79	98.6	98.5	98.34	97.51	97.12	97.03	96.88	97.12
568	99.59	99.72	99.7	99.82	99.86	99.88	99.93	99.84	99.81	99.75	99.69	99.3		568	100.05	99.39	98.94	98.61	98.24	98.01	97.73	96.38	96.03	95.84	95.78	95.2		568	99.55	99.17	98.94	98.84	98.63	98.58	98.38	97.52	97.16	97.08	96.93	97.2
569	99.56	99.59	99.64	99.85	99.85	99.82	99.91	99.77	99.74	99.76	99.71	99.28		569	100.04	99.39	98.91	98.64	98.28	98.11	97.79	96.51	96.11	95.88	95.92	95.34		569	99.56	99.18	98.91	98.85	98.64	98.61	98.47	97.63	97.2	97.15	97.03	97.2
570	99.51	99.59	99.57	99.82	99.9	99.83	99.9	99.69	99.75	99.7	99.66	99.27		570	100.06	99.52	98.97	98.7	98.3	98.12	97.85	96.57	96.21	96.03	95.97	95.4		570	99.53	99.2	98.9	98.88	98.67	98.64	98.48	97.67	97.26	97.16	96.99	97.24
571	99.44	99.57	99.54	99.75	99.83	99.8	99.93	99.73	99.71	99.75	99.64	99.23		571	100.1	99.5	98.96	98.79	98.37	98.16	97.88	96.63	96.26	96.12	96.04	95.46		571	99.57	99.25	98.92	98.91	98.68	98.66	98.49	97.69	97.28	97.19	97.1	97.26
572	99.39	99.45	99.53	99.72	99.75	99.82	99.95	99.77	99.72	99.76	99.64	99.3		572	100.15	99.48	98.98	98.8	98.34	98.21	97.87	96.67	96.29	96.13	96.04	95.51		572	99.62	99.2	98.96	98.92	98.7	98.66	98.48	97.7	97.34	97.27	97.08	97.26
573	99.42	99.5	99.49	99.68	99.71	99.77	99.87	99.71	99.69	99.68	99.56	99.25		573	100.15	99.5	99.01	98.76	98.39	98.24	97.89	96.7	96.33	96.12	96.06	95.51		573	99.63	99.21	98.99	98.94	98.77	98.67	98.55	97.8	97.38	97.32	97.13	97.33
574	99.46	99.6	99.52	99.71	99.75	99.81	99.92	99.67	99.7	99.73	99.61	99.25		574	100.15	99.48	98.99	98.8	98.32	98.21	97.87	96.64	96.32	96.15	96.07	95.51		574	99.62	99.28	99.08	99.03	98.79	98.71	98.55	97.79	97.43	97.35	97.2	97.35
575	99.44	99.52	99.51	99.7	99.8	99.82	99.95	99.75	99.79	99.75	99.69	99.35		575	100.08	99.52	98.99	98.76	98.29	98.25	97.9	96.72	96.33	96.12	96.15	95.6		575	99.58	99.27	99.01	98.97	98.81	98.75	98.55	97.8	97.45	97.3	97.19	97.34
576	99.54	99.6	99.55	99.73	99.77	99.82	99.89	99.73	99.78	99.75	99.69	99.39		576	100.09	99.56	99.01	98.7	98.38	98.27	97.97	96.77	96.44	96.25	96.15	95.64		576	99.54	99.19	98.98	99	98.81	98.74	98.58	97.8	97.44	97.39	97.26	97.37
577	99.62	99.71	99.7	99.81	99.87	99.92	99.99	99.9	99.86	99.89	99.83	99.51		577	100.13	99.5	99.02	98.76	98.45	98.28	97.98	96.82	96.5	96.32	96.22	95.62		577	99.56	99.18	98.97	98.97	98.77	98.69	98.59	97.9	97.46	97.39	97.22	97.33
578	99.77	99.78	99.76	99.85	99.95	99.97	100.03	99.94	99.91	99.96	99.85	99.54		578	100.07	99.49	99	98.75	98.44	98.26	97.97	96.86	96.5	96.34	96.31	95.7		578	99.54	99.19	98.96	98.98	98.76	98.66	98.52	97.83	97.46	97.3	97.24	97.25
579	99.77	99.77	99.76	99.89	99.99	100.01	99.99	99.95	99.88	99.96	99.82	99.51		579	100.07	99.57	99.03	98.82	98.46	98.25	97.98	96.89	96.51	96.39	96.37	95.8		579	99.54	99.25	98.96	99	98.73	98.66	98.57	97.79	97.45	97.33	97.22	97.31
580	99.67	99.67	99.78	99.99	100.06	100.01	100.03	100.03	99.93	99.97	99.89	99.6		580	100.11	99.58	99.07	98.86	98.5	98.37	98.05	96.97	96.58	96.42	96.37	95.78		580	99.49	99.21	98.98	98.98	98.73	98.67	98.55	97.82	97.45	97.31	97.22	97.38
581	99.70	99.63	99.73	99.96	100.03	100.04	100.07	100.08	100.02	99.98	99.96	99.64		581	100.11	99.57	99.07	98.79	98.5	98.35	98.08	96.99	96.63	96.5	96.41	95.84		581	99.47	99.24	98.95	98.91	98.78	98.67	98.58	97.87	97.47	97.39	97.23	97.35
582	99.74	99.71	99.72	99.98	99.93	100	100.04	100.04	100.02	100	100	99.66		582	100.13	99.52	99.08	98.86	98.53	98.33	98.1	96.96	96.71	96.54	96.47	95.93		582	99.42	99.27	98.99	98.93	98.8	98.67	98.6	97.83	97.54	97.39	97.25	97.33
583	99.70	99.71	99.73	99.97	99.96	99.98	99.99	100	100.01	99.97	100.01	99.67		583	100.11	99.53	99.14	98.87	98.66	98.45	98.17	97.06	96.8	96.53	96.55	96.02		583	99.45	99.25	99.07	98.94	98.77	98.7	98.62	97.93	97.56	97.45	97.28	97.4
584	99.63	99.64	99.78	99.81	99.89	99.97	99.96	100.02	99.96	100.02	99.91	99.69		584	100.04	99.54	99.07	98.92	98.63	98.49	98.18	97.13	96.81	96.67	96.56	96.06		584	99.51	99.25	99.01	99.03	98.79	98.74	98.59	97.9	97.6	97.49	97.37	97.33
585	99.65	99.67	99.76	99.95	99.94	99.94	100	100.02	99.98	100.03	99.95	99.7		585	100.08	99.56	99.12	98.86	98.59	98.45	98.17	97.16	96.87	96.65	96.63	96.05		585	99.44	99.31	99.07	99.01	98.84	98.79	98.67	97.97	97.66	97.5	97.36	97.41
586	99.56	99.65	99.75	99.98	99.92	99.98	100.02	100	100.01	99.97	99.94	99.67		586	100.07	99.49	99.16	98.9	98.59	98.5	98.24	97.17	96.91	96.74	96.7	96.11		586	99.52	99.31	99.07	99.01	98.89	98.72	98.67	98	97.71	97.59	97.39	97.47
587	99.62	99.6	99.69	99.9	99.95	100.01	99.97	99.95	99.95	99.99	99.91	99.6		587	100.03	99.55	99.21	98.9	98.58	98.48	98.26	97.16	96.93	96.8	96.81	96.22		587	99.55	99.26	99.07	99.08	98.9	98.79	98.72	98.04	97.74	97.56	97.43	97.44
588	99.45	99.52	99.58	99.82	99.85	99.87	99.94	99.92	99.9	99.98	99.88	99.56		588	100.03	99.57	99.26	98.93	98.66	98.54	98.32	97.26	96.96	96.83	96.82	96.27		588	99.45	99.27	99.1	99.07	98.89	98.81	98.75	98.07	97.74	97.64	97.49	97.54
589	99.42	99.59	99.53	99.72	99.77	99.88	99.91	99.89	99.84	99.87	99.81	99.57		589	100.04	99.57	99.23	98.97	98.67	98.53	98.34	97.31	97.03	96.83	96.85	96.27		589	99.49	99.32	99.12	99.13	98.92	98.83	98.74	98.09	97.75	97.66	97.54	97.52
590	99.55	99.6	99.51	99.75	99.85	99.83	99.96	99.9	99.83	99.93	99.82	99.68		590	100.01	99.53	99.24	99.02	98.68	98.57	98.36	97.36	97.04	96.92	96.9	96.32		590	99.52	99.3	99.12	99.15	98.98	98.89	98.84	98.1	97.81	97.72	97.55	97.57
591	99.51	99.6	99.6	99.75	99.81	99.83	99.93	99.88	99.88	99.94	99.85	99.66		591	100.04	99.51	99.26	99.04	98.76	98.66	98.45	97.43	97.07	97.02	96.98	96.41		591	99.51	99.3	99.06	99.15	98.94	98.91	98.83	98.15	97.79	97.69	97.56	97.63
592	99.39	99.49	99.69	99.89	99.89	99.94	99.94	99.97	99.94	100	99.94	99.67		592	100.03	99.58	99.16	99.09	98.73	98.66	98.41	97.43	97.13	96.96	96.99	96.42		592	99.48	99.36	99.14	99.2	98.98	98.91	98.8	98.12	97.8	97.73	97.6	97.63
593	99.40	99.47	99.58	99.87	99.86	99.88	99.93	99.96	99.9	99.97	99.96	99.68		593	100	99.63	99.26	99.05	98.77	98.64	98.36	97.39	97.06	97	97.03	96.47		593	99.51	99.36	99.15	99.18	98.95	99.01	98.81	98.23	97.87	97.83	97.71	97.68
594	99.33	99.47	99.52	99.76	99.8	99.78	99.95	99.76	99.86	99.85	99.79	99.64		594	100.06	99.67	99.31	99.14	98.84	98.64	98.42	97.42	97.18	97.07	97.05	96.54		594	99.51	99.38	99.2	99.23	99.07	99.01	98.92	98.23	97.99	97.85	97.77	97.71
595	99.10	99.34	99.35	99.63	99.67	99.72	99.84	99.63	99.74	99.7	99.64	99.48		595	100.13	99.71	99.31	99.2	98.89	98.72	98.47	97.57	97.29	97.14	97.13	96.66		595	99.63	99.48	99.33	99.31	99.16	99.13	98.95	98.38	98.05	97.95	97.8	97.78
596	99.03	99.29	99.31	99.54	99.59	99.63	99.78	99.59	99.63	99.65	99.66	99.45		596	100.2	99.65	99.42	99.29	98.95	98.83	98.61	97.73	97.43	97.29	97.3	96.76		596	99.58	99.49	99.29	99.31	99.16	99.15	98.98	98.38	98.06	98.03	97.86	97.79
597	99.06	99.29	99.39	99.6	99.71	99.75	99.84	99.72	99.74	99.72	99.64	99.49		597	100.14	99.68	99.39	99.25	98.96	98.86	98.62	97.76	97.42	97.34	97.3	96.8		597	99.61	99.5	99.27	99.25	99.12	99.08	98.94	98.33	98.08	97.97	97.86	97.78
598	99.33	99.4	99.57	99.75	99.74	99.87	99.87	99.76	99.85	99.81	99.73	99.64		598	100.09	99.66	99.31	99.18	98.87	98.82	98.57	97.64	97.42	97.29	97.23	96.73		598	99.63	99.5	99.27	99.27	99.06	99.07	98.98	98.34	98.05	97.9	97.77	97.76
599	99.63	99.63	99.63	99.82	99.87	99.92	99.98	99.9	99.94	99.94	99.92	99.64		599	100.06	99.67	99.35	99.22	98.91	98.8	98.63	97.74	97.44	97.4	97.33	96.83		599	99.67	99.51	99.33	99.27	99.11	99.07	98.97	98.37	98.03	97.98	97.85	97.8
600	99.59	99.68	99.65	99.84	99.9	99.95	99.98	99.9	99.88	99.92	99.9	99.73		600	100.01	99.66	99.35	99.25	98.87	98.78	98.58	97.72	97.45	97.35	97.31	96.88		600	99.69	99.43	99.24	99.27	99.05	99.08	98.94	98.33	97.97	97.98	97.8	97.82
601	99.32	99.52	99.58	99.77	99.76	99.84	99.89	99.78	99.86	99.88	99.86	99.72		601	100.08	99.61	99.4	99.19	98.89	98.79	98.56	97.71	97.47	97.29	97.31	96.85		601	99.62	99.42	99.29	99.35	99.14	99.08	99	98.39	98.08	98.04	97.85	97.83
602	99.08	99.26	99.31	99.66	99.68	99.76	99.91	99.71	99.77	99.85	99.76	99.62		602	100.04	99.65	99.38	99.22	99	98.87	98.68	97.78	97.57	97.42	97.46	96.95		602	99.67	99.51	99.41	99.38	99.2	99.18	99.09	98.46	98.15	98.14	97.96	97.91
603	98.98	99.14	99.18	99.48	99.62	99.63	99.79	99.63	99.73	99.75	99.67	99.54		603	100.1	99.71	99.36	99.37	99.11	99.04	98.81	97.95	97.7	97.59	97.61	97.05		603	99.67	99.55	99.45	99.46	99.3	99.27	99.13	98.58	98.24	98.22	98.06	98.01
604	99.09	99.06	99.07	99.47	99.6	99.63	99.77	99.55	99.64	99.7	99.62	99.42		604	100.07	99.7	99.35	99.4	99.02	99.04	98.79	98.02	97.73	97.63	97.67	97.18		604	99.66	99.54	99.51	99.49	99.28	99.27	99.13	98.61	98.27	98.26	98.1	98.03
605	99.29	99.39	99.38	99.62	99.75	99.77	99.87	99.69	99.76	99.76	99.7	99.55		605	100.16	99.61	99.45	99.41	99.01	98.97	98.8	97.96	97.75	97.6	97.61	97.15		605	99.61	99.41	99.45	99.41	99.27	99.22	99.14	98.59	98.21	98.17	98.04	98
606	99.42	99.63	99.55	99.72	99.85	99.87	99.97	99.86	99.88	99.9	99.83	99.61		606	100.18	99.68	99.46	99.4	99.05	99	98.76	98.01	97.74	97.56	97.6	97.14		606	99.54	99.33	99.27	99.36	99.16	99.13	99.08	98.49	98.15	98.16	98	97.93
607	99.44	99.63	99.51	99.7	99.82	99.8	99.92	99.8	99.87	99.9	99.81	99.66		607	100.15	99.68	99.45	99.38	99.04	99	98.8	98.04	97.84	97.71	97.7	97.25		607	99.6	99.38	99.26	99.42	99.22	99.2	99.1	98.56	98.2	98.26	98.02	97.97
608	99.26	99.42	99.43	99.6	99.62	99.67	99.79	99.68	99.72	99.75	99.68	99.58		608	100.11	99.7	99.47	99.46	99.12	99.07	98.85	98.11	97.83	97.82	97.83	97.38		608	99.65	99.42	99.36	99.44	99.21	99.21	99.17	98.63	98.28	98.27	98.06	98.05
609	99.19	99.36	99.35	99.62	99.69	99.75	99.86	99.74	99.78	99.81	99.74	99.58		609	100.08	99.68	99.48	99.51	99.14	99.11	98.89	98.08	97.84	97.74	97.81	97.36		609	99.6	99.5	99.39	99.46	99.23	99.27	99.19	98.65	98.27	98.28	98.1	98.11
610	99.30	99.49	99.41	99.69	99.77	99.84	99.97	99.83	99.89	99.94	99.92	99.7		610	100.08	99.67	99.41	99.44	99.12	99.06	98.87	98.05	97.82	97.74	97.73	97.27		610	99.69	99.51	99.45	99.37	99.22	99.22	99.15	98.6	98.29	98.26	98.14	98.13
611	99.54	99.57	99.54	99.77	99.82	99.85	100	99.89	99.9	99.91	99.9	99.74		611	100.04	99.66	99.4	99.4	99.16	99.09	98.95	98.11	97.87	97.75	97.79	97.36		611	99.67	99.48	99.43	99.35	99.18	99.21	99.15	98.58	98.28	98.27	98.1	98.08
612	99.79	99.69	99.65	99.96	99.94	100.01	100.08	99.98	100.09	100.05	100.06	99.96		612	100	99.65	99.44	99.34	99.09	98.98	98.85	98.08	97.92	97.77	97.83	97.37		612	99.65	99.44	99.42	99.4	99.19	99.18	99.12	98.56	98.31	98.2	98.05	98.07
613	99.74	99.75	99.71	99.91	99.93	99.98	100.07	100.06	100.08	100.1	100.17	100.03		613	99.94	99.64	99.46	99.36	99.04	98.97	98.79	98.01	97.82	97.71	97.77	97.35		613	99.58	99.43	99.35	99.45	99.18	99.2	99.13	98.59	98.3	98.21	98.09	98.13
614	99.64	99.76	99.7	99.9	99.96	100	100.07	100.05	100.12	100.12	100.19	99.99		614	100.05	99.65	99.43	99.38	99.11	99.06	98.85	98.11	97.91	97.73	97.73	97.39		614	99.59	99.46	99.38	99.44	99.25	99.22	99.1	98.63	98.32	98.27	98.16	98.12
615	99.67	99.72	99.75	99.93	99.97	99.95	100.08	100.04	100.12	100.15	100.12	99.95		615	99.97	99.65	99.42	99.36	99.14	99.13	98.89	98.19	97.95	97.89	97.86	97.43		615	99.62	99.46	99.36	99.4	99.19	99.13	99.12	98.62	98.29	98.23	98.18	98.08
616	99.49	99.57	99.69	99.92	99.96	99.97	100.09	100	100.14	100.13	100.13	100.01		616	99.9	99.71	99.44	99.34	99.16	99.16	98.92	98.17	97.97	97.9	97.89	97.51		616	99.62	99.5	99.34	99.41	99.25	99.16	99.13	98.58	98.31	98.23	98.14	98.09
617	99.56	99.55	99.59	99.87	99.93	99.99	100.11	100.06	100.17	100.15	100.19	100.09		617	99.91	99.66	99.43	99.39	99.17	99.14	99.01	98.21	98.05	97.92	97.93	97.58		617	99.58	99.45	99.29	99.41	99.24	99.19	99.15	98.6	98.36	98.26	98.22	98.17
618	99.72	99.62	99.66	99.92	99.97	100.03	100.14	100.03	100.14	100.15	100.14	99.91		618	99.97	99.55	99.34	99.44	99.15	99.11	98.99	98.27	98.09	97.99	97.99	97.63		618	99.63	99.48	99.38	99.46	99.24	99.21	99.15	98.66	98.41	98.37	98.24	98.15
619	99.71	99.71	99.74	100.05	100.12	100.1	100.16	100.12	100.09	100.22	100.14	99.96		619	99.99	99.57	99.42	99.38	99.16	99.09	98.97	98.22	98.11	97.94	97.99	97.58		619	99.57	99.39	99.4	99.43	99.21	99.16	99.17	98.63	98.38	98.3	98.24	98.16
620	99.68	99.69	99.72	100.02	100.09	100.08	100.16	100.12	100.17	100.19	100.15	99.99		620	99.96	99.71	99.49	99.44	99.22	99.2	99.02	98.32	98.18	98.07	98.09	97.74		620	99.59	99.39	99.33	99.4	99.24	99.2	99.15	98.64	98.36	98.29	98.23	98.21
621	99.55	99.57	99.65	99.88	99.97	100	100.07	100.09	100.13	100.14	100.11	100.02		621	99.9	99.79	99.47	99.51	99.25	99.22	99.04	98.36	98.19	98.18	98.15	97.81		621	99.58	99.47	99.33	99.46	99.25	99.22	99.17	98.61	98.41	98.36	98.26	98.24
622	99.56	99.7	99.7	99.88	100.01	100.04	100.08	100.07	100.13	100.13	100.06	100.02		622	99.88	99.7	99.38	99.51	99.23	99.19	99.01	98.36	98.19	98.05	98.03	97.67		622	99.58	99.52	99.45	99.56	99.32	99.28	99.28	98.76	98.51	98.46	98.35	98.28
623	99.47	99.59	99.57	99.92	100.03	100.02	100.13	100.01	100.1	100.07	100.11	100.07		623	99.9	99.71	99.46	99.49	99.25	99.2	99.08	98.39	98.18	98.04	98.08	97.7		623	99.56	99.46	99.35	99.46	99.32	99.2	99.26	98.73	98.45	98.4	98.37	98.36
624	99.44	99.56	99.51	99.76	99.77	99.85	100.05	99.94	100.01	100.02	100.01	99.86		624	99.94	99.67	99.56	99.53	99.31	99.25	99.18	98.55	98.34	98.26	98.37	98.01		624	99.67	99.58	99.51	99.51	99.28	99.25	99.23	98.82	98.5	98.51	98.33	98.33
625	99.28	99.52	99.33	99.69	99.68	99.75	99.87	99.75	99.82	99.89	99.88	99.8		625	99.9	99.7	99.49	99.53	99.29	99.31	99.11	98.54	98.36	98.25	98.35	98.04		625	99.67	99.63	99.59	99.55	99.45	99.31	99.25	98.86	98.52	98.55	98.35	98.34
626	99.23	99.3	99.39	99.64	99.67	99.68	99.86	99.77	99.85	99.9	99.86	99.86		626	100.03	99.76	99.55	99.57	99.42	99.41	99.2	98.58	98.43	98.23	98.38	98.04		626	99.71	99.65	99.62	99.64	99.51	99.45	99.31	98.86	98.59	98.57	98.47	98.4
627	99.33	99.37	99.47	99.77	99.78	99.86	99.98	99.91	99.96	100	99.92	99.87		627	100.04	99.76	99.56	99.58	99.44	99.42	99.27	98.63	98.45	98.28	98.37	98.05		627	99.67	99.62	99.65	99.67	99.39	99.42	99.34	98.9	98.58	98.58	98.46	98.43
628	99.39	99.53	99.54	99.76	99.75	99.83	100.07	99.97	99.99	100.03	100	99.9		628	99.99	99.69	99.58	99.51	99.34	99.32	99.24	98.58	98.37	98.32	98.35	98.03		628	99.67	99.58	99.56	99.67	99.39	99.39	99.33	98.9	98.64	98.61	98.51	98.44
629	99.58	99.72	99.73	99.85	99.95	100	100.1	100	100.04	100.11	100.09	99.96		629	99.95	99.75	99.57	99.6	99.44	99.45	99.23	98.65	98.44	98.35	98.4	98.09		629	99.69	99.54	99.52	99.57	99.33	99.33	99.32	98.88	98.66	98.69	98.53	98.52
630	99.73	99.83	99.72	99.92	99.92	99.97	100.06	99.95	100.06	100.09	100.09	99.95		630	100.02	99.71	99.56	99.6	99.39	99.33	99.21	98.51	98.39	98.33	98.36	98.04		630	99.61	99.58	99.54	99.55	99.37	99.35	99.3	98.82	98.58	98.58	98.42	98.44
631	99.71	99.78	99.73	99.82	99.87	99.89	100.04	99.99	100.06	100.12	100.13	99.94		631	100.07	99.74	99.57	99.57	99.36	99.31	99.21	98.62	98.44	98.41	98.42	98.1		631	99.61	99.53	99.57	99.54	99.39	99.36	99.35	98.87	98.62	98.61	98.51	98.48
632	99.74	99.8	99.68	99.79	99.84	99.9	100.01	99.94	100.01	100.04	99.97	99.9		632	100.07	99.64	99.65	99.63	99.43	99.46	99.3	98.69	98.48	98.41	98.44	98.12		632	99.7	99.57	99.56	99.54	99.4	99.35	99.39	98.91	98.66	98.66	98.56	98.51
633	99.57	99.64	99.57	99.79	99.82	99.95	100.02	99.91	99.93	99.92	99.88	99.84		633	100.07	99.64	99.71	99.66	99.41	99.42	99.29	98.68	98.52	98.41	98.54	98.22		633	99.7	99.62	99.55	99.61	99.43	99.36	99.4	98.9	98.77	98.68	98.6	98.54
634	99.54	99.53	99.67	99.83	99.87	99.89	99.9	99.83	99.93	99.98	99.94	99.89		634	100.04	99.74	99.62	99.6	99.39	99.47	99.37	98.78	98.61	98.47	98.61	98.34		634	99.65	99.65	99.58	99.64	99.5	99.52	99.39	98.99	98.72	98.77	98.59	98.59
635	99.71	99.66	99.67	99.89	99.92	100	100.09	99.97	100.07	100.06	100.06	99.96		635	100.05	99.78	99.69	99.7	99.49	99.52	99.27	98.73	98.61	98.5	98.55	98.2		635	99.71	99.66	99.56	99.63	99.46	99.4	99.38	98.89	98.72	98.71	98.62	98.54
636	99.65	99.65	99.64	99.82	99.92	99.9	100.04	99.99	100.1	100.08	100.05	99.95		636	99.97	99.84	99.78	99.62	99.44	99.53	99.31	98.78	98.59	98.48	98.57	98.22		636	99.77	99.65	99.6	99.62	99.46	99.46	99.4	98.94	98.73	98.75	98.63	98.58
637	99.70	99.81	99.66	99.86	99.95	99.93	100.02	99.99	100.05	100.11	100.01	99.94		637	100	99.88	99.72	99.7	99.47	99.49	99.29	98.71	98.61	98.37	98.55	98.23		637	99.63	99.56	99.54	99.67	99.47	99.47	99.4	98.91	98.77	98.75	98.59	98.61
638	99.56	99.74	99.66	99.88	99.98	99.96	100.08	100	100	100.09	100.06	100.01		638	100.07	99.83	99.66	99.74	99.52	99.46	99.37	98.81	98.74	98.56	98.74	98.41		638	99.63	99.58	99.59	99.65	99.43	99.44	99.44	98.97	98.7	98.74	98.62	98.57
639	99.55	99.6	99.69	99.83	99.86	99.97	100.05	100.01	99.98	100.03	100.09	99.99		639	100.08	99.86	99.76	99.76	99.54	99.51	99.34	98.86	98.77	98.66	98.76	98.46		639	99.62	99.65	99.59	99.67	99.43	99.51	99.43	99.02	98.77	98.79	98.69	98.64
640	99.49	99.69	99.72	99.89	99.9	99.96	100.09	100.01	100	100.02	100.02	99.95		640	100.09	99.83	99.76	99.73	99.58	99.57	99.4	98.89	98.7	98.63	98.71	98.42		640	99.65	99.6	99.67	99.73	99.46	99.43	99.4	99.02	98.77	98.79	98.71	98.67
641	99.76	99.65	99.69	99.97	99.98	100	100.1	100.06	100.05	100.11	100.14	99.98		641	100.13	99.88	99.78	99.71	99.54	99.56	99.41	98.94	98.74	98.6	98.72	98.43		641	99.64	99.56	99.55	99.6	99.43	99.38	99.39	98.96	98.79	98.76	98.63	98.61
642	99.71	99.66	99.63	100.02	100.02	100.05	100.11	100.1	100.1	100.15	100.09	100		642	100.08	99.82	99.72	99.77	99.63	99.59	99.45	99.02	98.75	98.66	98.72	98.43		642	99.67	99.59	99.56	99.58	99.47	99.39	99.33	98.98	98.77	98.77	98.62	98.65
643	99.71	99.66	99.74	99.98	100.05	100.08	100.13	100.11	100.14	100.13	100.07	99.98		643	100.1	99.82	99.65	99.73	99.57	99.62	99.37	98.92	98.77	98.69	98.7	98.45		643	99.59	99.56	99.6	99.64	99.46	99.42	99.39	98.99	98.74	98.75	98.68	98.66
644	99.69	99.7	99.83	99.92	100	99.98	100.07	100.05	100.1	100.08	100.07	100.01		644	100.06	99.86	99.65	99.76	99.49	99.59	99.36	98.86	98.7	98.64	98.72	98.46		644	99.69	99.59	99.56	99.67	99.49	99.48	99.38	98.95	98.79	98.82	98.72	98.66
645	99.70	99.71	99.73	99.89	99.91	99.93	99.99	99.96	100.08	100.08	100.1	100.05		645	100.14	99.89	99.77	99.87	99.59	99.63	99.51	98.99	98.87	98.82	98.86	98.59		645	99.61	99.6	99.57	99.64	99.48	99.43	99.39	98.97	98.78	98.8	98.72	98.75
646	99.68	99.69	99.59	99.87	99.93	100	100.08	100.07	100.16	100.18	100.14	100.02		646	100.14	99.94	99.73	99.85	99.63	99.63	99.5	99.03	98.85	98.8	98.84	98.65		646	99.54	99.62	99.64	99.59	99.52	99.47	99.39	98.94	98.83	98.85	98.77	98.72
647	99.76	99.73	99.74	99.79	99.84	99.92	100.07	100.03	100.11	100.26	100.14	100.07		647	100.1	99.98	99.76	99.86	99.61	99.67	99.56	99	98.83	98.79	98.86	98.65		647	99.53	99.59	99.53	99.61	99.52	99.39	99.38	98.94	98.83	98.86	98.81	98.79
648	99.73	99.76	99.77	99.8	99.87	99.91	100.05	100.02	100.06	100.17	100.1	100.06		648	100.08	99.95	99.77	99.98	99.69	99.73	99.61	99.08	98.96	98.86	98.89	98.71		648	99.59	99.6	99.56	99.66	99.41	99.43	99.4	98.99	98.87	98.86	98.73	98.78
649	99.58	99.72	99.71	99.94	99.97	99.96	100.01	99.97	100.03	100.13	100.04	100		649	100.06	99.83	99.78	99.83	99.67	99.66	99.58	99.06	98.88	98.89	98.92	98.76		649	99.56	99.63	99.62	99.62	99.49	99.5	99.51	99.06	98.97	98.94	98.79	98.88
650	99.49	99.57	99.59	99.8	99.93	99.92	99.99	99.97	100.02	100.13	100.03	99.98		650	100.11	100	99.82	99.8	99.63	99.62	99.46	98.94	98.83	98.8	98.89	98.65		650	99.67	99.59	99.61	99.64	99.54	99.49	99.48	99.16	98.99	99.01	98.91	98.97
651	99.46	99.48	99.57	99.87	99.9	99.92	99.98	99.95	99.91	99.98	99.96	99.9		651	100.17	99.94	99.87	99.87	99.71	99.73	99.57	99.12	98.99	98.93	98.93	98.78		651	99.76	99.62	99.57	99.64	99.55	99.48	99.45	99.12	98.97	99	98.82	98.85
652	99.41	99.59	99.49	99.76	99.82	99.9	100.03	99.9	99.92	99.97	99.97	99.9		652	100.21	100	99.82	99.85	99.66	99.74	99.62	99.12	98.99	98.96	98.96	98.78		652	99.7	99.68	99.63	99.76	99.57	99.51	99.5	99.14	98.94	99.09	98.89	98.92
653	99.54	99.67	99.64	99.74	99.84	99.95	100	99.89	100.01	99.96	99.94	99.91		653	100.23	99.92	99.87	99.95	99.77	99.78	99.64	99.18	99.1	98.97	98.98	98.84		653	99.68	99.67	99.73	99.79	99.54	99.58	99.52	99.15	98.98	99.09	98.93	99
654	99.50	99.69	99.67	99.77	99.81	99.83	99.92	99.83	99.99	99.96	99.96	99.93		654	100.28	99.92	99.95	99.93	99.71	99.72	99.6	99.08	99.07	98.98	98.97	98.79		654	99.62	99.67	99.72	99.77	99.58	99.6	99.49	99.19	98.98	98.98	98.88	98.97
655	99.54	99.66	99.71	99.8	99.84	99.78	99.96	99.86	100.01	99.99	100.01	99.96		655	100.23	99.92	99.89	99.96	99.75	99.78	99.55	99.08	98.98	98.95	99	98.77		655	99.61	99.69	99.68	99.73	99.59	99.59	99.52	99.17	98.98	99.02	98.93	98.95
656	99.41	99.51	99.45	99.66	99.7	99.72	99.96	99.85	99.95	100	99.92	99.91		656	100.1	99.92	99.86	99.91	99.68	99.7	99.57	99.12	99.08	98.92	99.03	98.86		656	99.76	99.74	99.84	99.73	99.63	99.61	99.5	99.19	99.05	99.15	99.01	99.04
657	99.15	99.34	99.27	99.52	99.57	99.63	99.81	99.69	99.77	99.84	99.81	99.84		657	100.19	100.03	99.91	100.05	99.75	99.82	99.6	99.19	99.13	99.04	99.15	98.92		657	99.84	99.78	99.82	99.82	99.68	99.68	99.6	99.28	99.11	99.2	99.06	99.13
658	99.15	99.21	99.15	99.45	99.55	99.59	99.68	99.6	99.63	99.72	99.67	99.72		658	100.19	100.03	99.98	100.16	99.88	99.96	99.72	99.35	99.24	99.17	99.22	99.01		658	99.82	99.85	99.82	99.84	99.65	99.71	99.63	99.28	99.12	99.24	99.13	99.19
659	99.17	99.27	99.34	99.52	99.61	99.64	99.7	99.58	99.67	99.75	99.68	99.71		659	100.16	100.01	99.96	100.14	99.82	99.96	99.77	99.37	99.26	99.13	99.27	99		659	99.79	99.85	99.8	99.84	99.72	99.75	99.68	99.37	99.22	99.27	99.16	99.18
660	99.27	99.52	99.43	99.49	99.61	99.6	99.77	99.59	99.67	99.81	99.75	99.75		660	100.17	100	99.94	100.02	99.7	99.89	99.71	99.34	99.16	99.08	99.2	99.01		660	99.73	99.7	99.8	99.86	99.72	99.76	99.75	99.38	99.21	99.24	99.16	99.15
661	99.54	99.62	99.55	99.76	99.78	99.83	99.99	99.83	99.86	99.97	100	99.93		661	100.28	99.99	99.94	100.04	99.76	99.9	99.8	99.35	99.24	99.08	99.2	99.1		661	99.64	99.67	99.71	99.72	99.53	99.54	99.57	99.26	99.1	99.19	99.04	99.15
662	99.62	99.69	99.57	99.75	99.85	99.85	99.98	99.87	99.93	100.05	100.05	99.95		662	100.19	99.97	99.87	99.93	99.68	99.8	99.66	99.29	99.17	99.04	99.16	98.99		662	99.64	99.67	99.74	99.77	99.62	99.53	99.57	99.23	99.04	99.2	99.09	99.12
663	99.55	99.66	99.51	99.71	99.83	99.85	100	99.92	100.04	100.04	100.02	99.99		663	100.17	100.01	99.9	99.97	99.67	99.76	99.57	99.23	99.07	99.05	99.22	98.98		663	99.6	99.66	99.72	99.85	99.65	99.64	99.61	99.21	99.07	99.19	99.03	99.05
664	99.70	99.72	99.59	99.72	99.77	99.81	99.97	99.84	99.95	100	100.06	100		664	100.09	99.99	99.82	99.99	99.7	99.78	99.58	99.22	99.06	99.06	99.09	99.01		664	99.58	99.6	99.68	99.88	99.63	99.67	99.62	99.26	99.11	99.18	98.96	99.08
665	99.61	99.71	99.73	99.83	99.88	99.91	100.04	99.89	100	100.05	100.11	100.05		665	100.1	99.99	99.84	99.97	99.74	99.8	99.67	99.27	99.11	99.07	99.17	99.04		665	99.61	99.62	99.61	99.78	99.6	99.57	99.6	99.29	99.09	99.18	99.08	99.13
666	99.71	99.66	99.69	99.86	100.03	99.99	100.18	100	100.07	100.07	100.09	100.13		666	100.1	99.96	99.88	99.98	99.8	99.9	99.77	99.31	99.2	99.13	99.17	99.01		666	99.69	99.66	99.65	99.82	99.62	99.63	99.66	99.29	99.15	99.18	99.08	99.06
667	99.44	99.52	99.52	99.76	99.88	99.99	100	99.95	100.06	100.07	100.06	100.09		667	100.15	99.98	99.94	100.04	99.79	99.85	99.7	99.33	99.23	99.15	99.23	99.13		667	99.65	99.66	99.73	99.83	99.66	99.62	99.61	99.22	99.14	99.22	99.12	99.13
668	99.28	99.48	99.48	99.76	99.82	99.97	99.98	99.88	99.98	100.04	99.98	99.99		668	100.08	99.96	99.89	100.05	99.76	99.88	99.77	99.35	99.24	99.21	99.33	99.18		668	99.65	99.69	99.78	99.82	99.69	99.67	99.63	99.28	99.18	99.26	99.17	99.25
669	99.45	99.47	99.48	99.77	99.9	99.95	100.07	99.93	100.02	100.05	99.99	99.99		669	100.04	99.95	99.97	100.03	99.76	99.86	99.8	99.38	99.24	99.15	99.26	99.11		669	99.72	99.77	99.67	99.8	99.69	99.63	99.64	99.36	99.22	99.29	99.19	99.32
670	99.51	99.73	99.68	99.84	99.88	99.99	100.13	100.05	100.09	100.2	100.13	100.12		670	100.01	99.94	99.93	99.96	99.72	99.92	99.73	99.38	99.29	99.28	99.44	99.29		670	99.72	99.68	99.72	99.87	99.67	99.67	99.67	99.36	99.24	99.26	99.21	99.2
671	99.52	99.72	99.67	99.84	99.91	99.88	100.04	99.97	100.01	100.11	100.11	100.03		671	100.03	100	99.97	100.02	99.81	99.97	99.78	99.44	99.28	99.17	99.37	99.25		671	99.75	99.7	99.71	99.82	99.75	99.74	99.71	99.32	99.25	99.24	99.21	99.23
672	99.59	99.68	99.67	99.79	99.97	99.88	100.09	100.03	100.1	100.15	100.12	100.07		672	100.1	99.96	99.92	100.04	99.78	99.9	99.73	99.39	99.3	99.26	99.29	99.24		672	99.8	99.77	99.73	99.86	99.71	99.74	99.68	99.34	99.25	99.3	99.16	99.35
673	99.61	99.62	99.6	99.81	99.94	99.93	100.15	100.08	100.07	100.15	100.1	100.05		673	100.07	99.94	99.83	100.08	99.78	99.88	99.71	99.32	99.32	99.24	99.34	99.21		673	99.72	99.71	99.72	99.85	99.69	99.74	99.67	99.34	99.23	99.31	99.16	99.32
674	99.51	99.54	99.5	99.74	99.87	99.95	100.14	100.02	100.09	100.2	100.2	100.08		674	100.03	99.93	99.91	100.13	99.8	99.95	99.77	99.36	99.26	99.26	99.39	99.18		674	99.76	99.67	99.7	99.83	99.71	99.7	99.7	99.36	99.24	99.28	99.23	99.34
675	99.36	99.5	99.38	99.84	99.83	99.86	100.05	99.95	100.01	100.14	100.03	100.01		675	100.12	99.84	99.84	100.16	99.83	99.95	99.78	99.42	99.37	99.29	99.43	99.25		675	99.71	99.82	99.82	99.86	99.67	99.72	99.71	99.42	99.25	99.43	99.25	99.39
676	99.22	99.42	99.48	99.73	99.77	99.83	100.03	99.94	100	100.09	99.98	100.01		676	100.11	99.97	99.85	100.13	99.84	99.97	99.8	99.5	99.4	99.33	99.43	99.26		676	99.74	99.81	99.89	99.87	99.68	99.67	99.71	99.45	99.22	99.38	99.22	99.37
677	99.17	99.46	99.39	99.71	99.78	99.79	99.99	99.94	100.07	100.09	100.09	100.1		677	100.14	99.96	99.89	100.05	99.81	99.88	99.76	99.46	99.39	99.29	99.36	99.36		677	99.77	99.75	99.85	99.89	99.69	99.69	99.76	99.43	99.27	99.38	99.24	99.34
678	99.08	99.31	99.31	99.54	99.74	99.72	99.9	99.83	99.91	100.03	100.01	99.97		678	100.08	99.93	99.89	100.11	99.84	99.88	99.83	99.46	99.36	99.28	99.48	99.44		678	99.83	99.8	99.93	100.02	99.77	99.81	99.83	99.51	99.36	99.51	99.41	99.44
679	98.92	99.14	99.08	99.55	99.55	99.56	99.83	99.65	99.79	99.86	99.87	99.89		679	100.09	99.85	99.98	100.2	99.92	100.07	99.88	99.56	99.47	99.38	99.57	99.46		679	99.88	99.89	100	100.03	99.87	99.91	99.85	99.61	99.49	99.58	99.52	99.62
680	98.89	99.3	99.17	99.53	99.58	99.64	99.87	99.66	99.75	99.86	99.87	99.8		680	100.17	99.99	99.99	100.1	99.83	99.96	99.89	99.61	99.48	99.42	99.6	99.48		680	99.76	99.87	100.04	100.06	99.83	99.87	99.82	99.57	99.41	99.51	99.41	99.62
681	98.99	99.46	99.52	99.58	99.7	99.75	100.01	99.76	99.93	99.93	99.94	99.93		681	100.13	99.92	99.89	100.11	99.9	100.02	99.81	99.56	99.45	99.43	99.48	99.42		681	99.77	99.71	99.89	100.02	99.79	99.82	99.81	99.47	99.35	99.45	99.39	99.51
682	99.28	99.5	99.59	99.76	99.75	99.77	99.98	99.87	99.96	99.99	100	99.98		682	100.13	99.86	99.88	100.08	99.87	100.02	99.87	99.5	99.46	99.37	99.54	99.42		682	99.74	99.68	99.86	99.96	99.82	99.77	99.75	99.41	99.3	99.48	99.31	99.45
683	99.37	99.52	99.56	99.8	99.87	99.84	100.06	100.02	100.05	100.08	100.01	100.09		683	100.08	99.86	99.88	100.06	99.8	99.9	99.78	99.47	99.36	99.25	99.41	99.27		683	99.85	99.75	99.88	99.89	99.75	99.72	99.74	99.4	99.31	99.41	99.32	99.45
684	99.44	99.57	99.6	99.78	99.89	99.99	100.1	100.03	100.09	100.22	100.17	100.13		684	100.11	99.98	100.03	100.08	99.77	99.83	99.73	99.32	99.31	99.19	99.42	99.26		684	99.76	99.71	99.8	99.89	99.64	99.69	99.67	99.46	99.34	99.35	99.3	99.42
685	99.51	99.6	99.54	99.9	99.96	100.07	100.16	100.13	100.17	100.25	100.25	100.29		685	100.15	100	100	100.08	99.78	99.93	99.84	99.49	99.46	99.29	99.47	99.35		685	99.67	99.72	99.86	99.83	99.69	99.67	99.66	99.44	99.32	99.42	99.28	99.44
686	99.62	99.78	99.74	99.93	100.04	100.08	100.24	100.14	100.28	100.29	100.32	100.24		686	100.17	99.92	99.92	99.95	99.79	99.92	99.87	99.45	99.46	99.37	99.49	99.39		686	99.71	99.69	99.81	99.84	99.65	99.65	99.71	99.36	99.27	99.39	99.28	99.44
687	99.62	99.96	99.93	99.98	100.05	100.16	100.28	100.13	100.21	100.29	100.25	100.21		687	100.15	99.89	99.89	99.95	99.75	99.84	99.84	99.49	99.5	99.3	99.49	99.38		687	99.78	99.66	99.7	99.82	99.64	99.68	99.7	99.44	99.29	99.37	99.38	99.56
688	99.55	99.8	99.69	99.96	100.06	100.15	100.33	100.22	100.26	100.35	100.32	100.27		688	99.99	99.85	99.85	99.96	99.81	99.9	99.77	99.5	99.36	99.3	99.45	99.44		688	99.8	99.73	99.76	99.89	99.67	99.65	99.77	99.41	99.36	99.39	99.31	99.51
689	99.61	99.7	99.65	99.93	100	100.09	100.22	100.19	100.25	100.29	100.3	100.29		689	100.07	99.96	99.86	99.98	99.86	99.9	99.81	99.55	99.47	99.35	99.52	99.42		689	99.7	99.79	99.83	99.88	99.66	99.72	99.74	99.41	99.36	99.46	99.38	99.46
690	99.59	99.69	99.49	99.84	99.87	99.89	100.06	100.04	100.14	100.16	100.25	100.13		690	100.08	99.92	99.88	99.98	99.92	99.94	99.86	99.56	99.45	99.4	99.58	99.42		690	99.64	99.78	99.86	99.86	99.76	99.71	99.67	99.44	99.34	99.49	99.44	99.51
691	99.51	99.61	99.56	99.82	99.83	99.89	100.03	99.97	99.99	100.09	100.11	100.03		691	100.1	99.91	99.85	99.98	99.76	99.94	99.82	99.51	99.39	99.38	99.48	99.39		691	99.69	99.77	99.95	99.91	99.71	99.71	99.75	99.46	99.39	99.47	99.44	99.5
692	99.38	99.5	99.52	99.67	99.74	99.84	99.93	99.8	99.92	99.95	100	99.99		692	100.11	99.87	99.93	100.22	99.9	99.95	99.79	99.48	99.41	99.35	99.48	99.49		692	99.77	99.85	99.88	99.92	99.74	99.74	99.77	99.59	99.41	99.56	99.48	99.58
693	99.25	99.44	99.36	99.65	99.71	99.77	99.88	99.83	99.97	99.96	99.97	99.96		693	100.15	99.95	99.94	100.18	99.97	100.04	99.93	99.57	99.46	99.46	99.61	99.62		693	99.73	99.74	99.87	99.95	99.78	99.79	99.83	99.62	99.44	99.67	99.47	99.59
694	99.11	99.28	99.34	99.58	99.63	99.73	99.89	99.91	100	100.01	99.97	100.09		694	100.12	100.01	100	100.14	99.95	100.12	99.91	99.65	99.56	99.49	99.6	99.58		694	99.84	99.78	99.89	99.93	99.76	99.82	99.84	99.56	99.47	99.58	99.47	99.58
695	99.16	99.2	99.21	99.53	99.67	99.69	99.9	99.83	99.92	99.96	99.98	100.05		695	100.13	99.98	100.04	100.22	100.06	100.17	100.02	99.69	99.65	99.59	99.71	99.66		695	99.8	99.87	99.9	99.94	99.83	99.85	99.88	99.57	99.47	99.57	99.48	99.66
696	98.98	99.18	99.12	99.4	99.46	99.52	99.78	99.62	99.71	99.88	99.79	99.87		696	100.12	100.03	100.04	100.29	100.03	100.05	99.99	99.76	99.62	99.53	99.7	99.64		696	99.85	99.89	100.02	100.13	99.94	99.98	99.92	99.74	99.69	99.71	99.63	99.73
697	98.74	99.06	98.92	99.26	99.37	99.39	99.6	99.44	99.62	99.79	99.63	99.69		697	100.16	100.02	100.04	100.43	100.11	100.22	100.13	99.85	99.76	99.65	99.88	99.81		697	99.91	99.98	100.02	100.11	99.9	100.06	99.97	99.78	99.69	99.79	99.72	99.69
698	98.66	98.89	98.92	99.25	99.41	99.43	99.62	99.32	99.52	99.63	99.56	99.64		698	100.22	99.99	100.16	100.42	100.12	100.32	100.17	99.87	99.77	99.68	99.86	99.85		698	99.83	100.08	100.12	100.1	99.85	100.07	99.99	99.82	99.66	99.79	99.76	99.75
699	98.60	98.94	99.02	99.23	99.42	99.4	99.65	99.36	99.52	99.59	99.48	99.52		699	100.3	100.06	100.17	100.31	100.08	100.25	100.07	99.89	99.73	99.66	99.82	99.84		699	99.93	99.97	100.08	100.1	99.97	100.06	100.02	99.79	99.66	99.82	99.71	99.82
700	99.07	99.17	99.19	99.28	99.41	99.42	99.66	99.47	99.57	99.57	99.63	99.63		700	100.2	100.11	100.11	100.17	99.96	100.06	99.98	99.67	99.64	99.5	99.66	99.72		700	99.92	99.83	100.04	100.17	99.91	99.97	99.94	99.74	99.59	99.77	99.68	99.79
701	99.26	99.24	99.25	99.36	99.56	99.58	99.82	99.58	99.62	99.73	99.66	99.74		701	100.27	100.09	100.08	100.19	99.97	100	99.93	99.68	99.56	99.55	99.68	99.62		701	99.97	99.83	99.99	100.05	99.88	99.93	99.93	99.77	99.58	99.78	99.68	99.78
702	99.24	99.3	99.42	99.54	99.63	99.63	99.83	99.66	99.69	99.83	99.73	99.78		702	100.28	100.08	100.06	100.3	100.05	100.13	100.02	99.84	99.73	99.67	99.82	99.73		702	100	99.97	99.92	100.04	99.77	99.84	99.83	99.68	99.55	99.69	99.63	99.71
703	99.28	99.37	99.4	99.36	99.45	99.46	99.75	99.63	99.75	99.87	99.87	99.75		703	100.25	100.11	100.09	100.3	100	100.15	100.04	99.83	99.82	99.73	99.85	99.8		703	99.92	99.94	99.91	100.05	99.81	99.83	99.79	99.65	99.55	99.66	99.62	99.68
704	99.18	99.06	99.18	99.33	99.52	99.54	99.68	99.57	99.67	99.85	99.83	99.88		704	100.26	100.16	100.15	100.21	100.05	100.25	100.12	99.76	99.79	99.67	99.78	99.79		704	99.84	99.84	99.94	99.95	99.8	99.82	99.86	99.64	99.58	99.73	99.53	99.77
705	99.11	99.19	99.2	99.43	99.56	99.64	99.68	99.67	99.73	99.84	99.87	99.91		705	100.24	100.16	100.09	100.21	100	100.1	100.02	99.74	99.66	99.59	99.73	99.71		705	99.89	99.9	99.95	100.02	99.77	99.89	99.84	99.65	99.54	99.68	99.57	99.71
706	99.18	99.32	99.28	99.52	99.58	99.77	99.86	99.82	99.88	99.98	99.94	99.95		706	100.24	100.12	100.04	100.23	100	100.07	99.97	99.73	99.65	99.52	99.66	99.68		706	99.85	99.94	99.92	100.07	99.74	99.84	99.86	99.64	99.53	99.63	99.59	99.68
707	99.22	99.26	99.15	99.56	99.67	99.75	99.95	99.82	99.89	99.98	100.02	99.98		707	100.28	100.16	100	100.2	100.11	100.14	100.04	99.8	99.69	99.61	99.74	99.7		707	99.93	99.95	99.96	99.97	99.78	99.86	99.81	99.59	99.57	99.7	99.58	99.72
708	99.27	99.51	99.4	99.54	99.79	99.74	99.95	99.83	99.9	100.04	99.94	99.98		708	100.12	100.2	100.11	100	99.91	99.99	99.95	99.63	99.6	99.53	99.71	99.59		708	99.89	99.87	99.95	99.95	99.84	99.76	99.88	99.65	99.6	99.56	99.57	99.72
709	99.48	99.56	99.42	99.71	99.86	99.88	100.04	99.92	100.02	100.11	100.09	100.06		709	100.19	100.15	100.2	100.01	99.86	99.91	99.86	99.57	99.54	99.44	99.63	99.53		709	99.85	99.74	99.92	99.92	99.77	99.79	99.84	99.64	99.54	99.67	99.56	99.69
710	99.38	99.51	99.54	99.88	99.92	99.96	100.06	99.9	100.02	100.24	100.18	100.15		710	100.16	100.02	100.06	100.24	100.01	100.14	99.97	99.74	99.65	99.52	99.79	99.62		710	99.79	99.81	99.86	99.92	99.71	99.75	99.78	99.54	99.49	99.64	99.58	99.69
711	99.39	99.47	99.46	99.83	99.82	99.84	99.98	99.88	99.96	100.17	100.07	100.15		711	100.11	100	100.03	100.11	99.91	100.05	99.98	99.76	99.68	99.57	99.82	99.78		711	99.72	99.7	99.85	99.99	99.79	99.75	99.77	99.56	99.5	99.64	99.61	99.65
712	99.42	99.7	99.45	99.83	99.97	99.89	100.13	100.04	100.19	100.2	100.16	100.2		712	100.18	100	100.05	100.17	99.99	100.05	99.99	99.86	99.73	99.67	99.77	99.76		712	99.84	99.7	99.77	99.97	99.74	99.64	99.72	99.6	99.48	99.6	99.57	99.67
713	99.30	99.62	99.43	99.73	99.84	99.85	100.06	99.95	100.09	100.13	100.04	100.12		713	100.24	100.01	100	100.26	99.96	100.12	100.02	99.79	99.74	99.62	99.77	99.8		713	99.8	99.78	99.84	99.98	99.75	99.75	99.86	99.65	99.58	99.74	99.65	99.75
714	99.38	99.41	99.35	99.52	99.63	99.6	99.83	99.75	99.88	99.98	99.99	99.97		714	100.21	100.12	100.17	100.25	99.99	100.08	99.94	99.73	99.67	99.52	99.76	99.74		714	99.86	99.78	99.8	99.98	99.79	99.8	99.85	99.68	99.53	99.71	99.6	99.76
715	99.15	99.36	99.3	99.57	99.68	99.78	99.97	99.75	99.82	99.85	99.84	99.81		715	100.27	100.18	100.24	100.29	100.02	100.17	100.04	99.79	99.73	99.65	99.82	99.71		715	100	99.86	99.99	100.03	99.79	99.89	99.92	99.84	99.57	99.74	99.75	99.69
716	99.24	99.19	99.3	99.49	99.66	99.73	99.95	99.67	99.75	99.87	99.76	99.79		716	100.21	100.15	100.19	100.31	100.05	100.15	100.08	99.92	99.88	99.77	99.92	99.84		716	99.95	99.97	100.01	100.06	99.75	99.87	99.78	99.69	99.56	99.68	99.74	99.75
717	99.09	99.16	99.27	99.51	99.64	99.62	99.91	99.69	99.77	99.86	99.83	99.83		717	100.21	100.13	100.14	100.31	100.08	100.17	100.19	99.9	99.88	99.75	99.9	99.96		717	99.98	99.99	99.98	100.08	99.78	99.87	99.84	99.65	99.58	99.68	99.67	99.71
718	99.06	99.32	99.3	99.57	99.67	99.6	99.88	99.68	99.8	99.83	99.84	99.86		718	100.35	100.08	100.15	100.35	100.11	100.18	100.13	99.87	99.8	99.76	99.86	99.81		718	99.82	99.99	100.08	100.1	99.92	99.97	99.9	99.68	99.73	99.74	99.73	99.74
719	99.17	99.39	99.4	99.48	99.54	99.57	99.68	99.59	99.68	99.74	99.8	99.71		719	100.41	100.13	100.11	100.31	100.02	100.15	100.07	99.85	99.79	99.6	99.82	99.84		719	99.7	99.85	100.02	100.17	99.95	99.94	100	99.71	99.59	99.72	99.66	99.82
720	99.10	99.27	99.32	99.3	99.39	99.48	99.55	99.48	99.61	99.76	99.71	99.7		720	100.46	100.15	100.17	100.28	100.08	100.14	100.08	99.85	99.82	99.76	99.8	99.84		720	99.75	99.8	100.05	100.22	99.85	99.89	99.87	99.67	99.59	99.72	99.62	99.77
721	99.08	99.18	99.17	99.37	99.51	99.51	99.61	99.5	99.58	99.72	99.61	99.75		721	100.29	100.17	100.22	100.38	100.2	100.2	100.14	99.94	99.83	99.74	99.82	99.8		721	99.83	99.82	99.95	100.03	99.88	99.86	99.89	99.64	99.67	99.77	99.68	99.8
722	99.05	99.22	99.22	99.41	99.46	99.54	99.69	99.59	99.78	99.79	99.73	99.83		722	100.34	100.11	100.18	100.33	100.13	100.25	100.15	99.94	99.83	99.79	99.94	99.9		722	99.83	99.86	99.88	100.07	99.87	99.86	99.92	99.75	99.65	99.82	99.78	99.86
723	98.97	99.37	99.21	99.36	99.31	99.41	99.48	99.37	99.45	99.54	99.57	99.6		723	100.3	100.1	100.27	100.28	100.05	100.21	99.94	99.78	99.66	99.61	99.75	99.79		723	99.79	99.92	99.94	100.03	99.87	100	99.89	99.78	99.75	99.8	99.73	99.76
724	99.11	99.48	99.14	99.32	99.34	99.44	99.51	99.42	99.46	99.59	99.62	99.59		724	100.35	100.17	100.21	100.3	100.13	100.24	100.13	100	99.8	99.77	99.87	99.91		724	99.82	99.89	100.01	100.1	99.96	99.96	99.95	99.74	99.73	99.77	99.69	99.77
725	99.18	99.42	99.23	99.42	99.51	99.6	99.61	99.52	99.57	99.69	99.72	99.72		725	100.26	100.17	100.26	100.34	100.1	100.22	100.12	99.89	99.86	99.8	99.88	99.86		725	99.84	99.85	99.94	100.06	99.92	99.94	99.98	99.8	99.7	99.8	99.72	99.81
726	98.88	99.36	99.32	99.5	99.42	99.51	99.64	99.58	99.66	99.73	99.74	99.9		726	100.18	100.16	100.14	100.54	100.23	100.29	100.1	99.92	99.91	99.89	100	99.95		726	99.91	99.88	99.94	100.01	99.75	99.88	99.91	99.72	99.73	99.75	99.67	99.79
727	98.92	99.17	99.21	99.53	99.6	99.65	99.81	99.66	99.77	99.85	99.93	99.87		727	100.18	100.11	100.17	100.4	100.13	100.22	100.13	99.96	99.95	99.75	99.98	100.03		727	99.95	99.91	100.03	99.94	99.74	99.81	99.9	99.71	99.7	99.68	99.68	99.87
728	98.95	99.22	99.13	99.34	99.47	99.53	99.64	99.52	99.69	99.8	99.76	99.81		728	100.17	100.07	100.16	100.36	100.16	100.26	100.15	99.96	99.85	99.78	100.01	99.97		728	99.87	99.88	100.09	100.01	99.86	99.89	99.99	99.75	99.64	99.78	99.71	99.97
729	98.87	99.26	99.16	99.36	99.4	99.53	99.68	99.53	99.66	99.79	99.72	99.8		729	100.13	100.02	100.19	100.32	100.16	100.27	100.09	99.99	99.96	99.9	100.07	100.06		729	99.86	99.77	99.89	100.12	99.88	99.94	99.88	99.76	99.62	99.74	99.67	99.83
730	98.98	99.4	99.35	99.44	99.55	99.59	99.67	99.64	99.69	99.85	99.8	99.77		730	100.14	100.04	100.08	100.22	99.9	100.08	100.02	99.82	99.78	99.69	99.99	99.89		730	99.94	99.88	99.97	100.11	99.88	99.99	99.95	99.73	99.73	99.81	99.78	99.89
731	99.03	99.44	99.2	99.44	99.57	99.6	99.68	99.61	99.72	99.78	99.72	99.77		731	100.23	100.06	100.14	100.17	99.94	100.06	99.91	99.77	99.74	99.59	99.93	99.84		731	99.84	99.88	100.07	100.13	99.82	99.94	99.98	99.81	99.7	99.8	99.65	99.96
732	99.10	99.35	99.14	99.51	99.57	99.59	99.69	99.63	99.68	99.73	99.7	99.71		732	100.18	100.13	100.1	100.25	99.99	100.14	100.01	99.88	99.84	99.68	100.02	99.94		732	99.88	99.9	99.99	100.09	99.85	99.84	99.87	99.74	99.63	99.77	99.7	99.83
733	99.03	99.25	99.13	99.25	99.4	99.48	99.65	99.49	99.52	99.75	99.72	99.78		733	100.25	100.12	100.14	100.31	100.12	100.15	100.01	99.9	99.86	99.75	99.95	99.85		733	99.92	99.85	100.05	100.1	99.86	99.92	99.88	99.83	99.68	99.78	99.72	99.9
734	99.04	99.04	99.05	99.31	99.39	99.42	99.59	99.54	99.5	99.75	99.57	99.77		734	100.23	100.16	100.24	100.39	100.1	100.32	100.19	100	99.96	99.78	99.96	99.88		734	99.89	99.84	99.94	100.05	99.85	99.93	99.96	99.83	99.76	99.85	99.8	100
735	99.28	99.13	99.09	99.36	99.45	99.42	99.59	99.49	99.65	99.81	99.58	99.78		735	100.24	100.21	100.26	100.24	100.1	100.22	100.16	99.98	99.94	99.75	99.95	100.01		735	99.85	99.91	99.93	100.05	99.82	99.9	99.96	99.72	99.71	99.88	99.74	99.9
736	99.11	99.13	99.15	99.23	99.4	99.44	99.59	99.47	99.49	99.67	99.65	99.66		736	100.3	100.14	100.16	100.33	100.12	100.17	100.15	99.98	99.88	99.86	100.01	99.98		736	99.91	99.87	100	100.06	99.89	99.9	99.89	99.75	99.72	99.76	99.76	99.85
737	99.12	99.22	99.31	99.36	99.48	99.47	99.59	99.54	99.55	99.68	99.68	99.71		737	100.34	100.18	100.16	100.28	100.03	100.12	100.05	99.93	99.76	99.73	99.88	99.92		737	99.9	99.88	99.95	100.05	99.82	99.77	99.84	99.7	99.67	99.8	99.72	99.83
738	99.24	99.32	99.28	99.44	99.5	99.58	99.77	99.64	99.74	99.77	99.77	99.76		738	100.27	100.12	100.06	100.23	99.96	100.16	100.07	99.89	99.8	99.75	99.96	99.92		738	99.95	99.82	99.92	100	99.84	99.88	99.87	99.78	99.64	99.73	99.66	99.76
739	99.32	99.46	99.39	99.46	99.48	99.56	99.71	99.67	99.84	99.95	99.94	99.82		739	100.2	100.03	100.06	100.22	100.12	100.15	100.06	99.92	99.81	99.72	99.92	99.86		739	99.97	99.8	99.92	99.99	99.82	99.88	99.92	99.81	99.65	99.77	99.71	99.86
740	99.20	99.53	99.57	99.5	99.56	99.66	99.76	99.75	99.88	99.93	99.87	99.88		740	100.23	99.97	100.05	100.3	100.09	100.19	100.13	99.88	99.81	99.7	99.87	99.79		740	99.75	99.76	99.89	99.98	99.81	99.82	99.92	99.77	99.67	99.79	99.73	99.81
741	99.23	99.36	99.28	99.37	99.47	99.58	99.66	99.65	99.84	99.9	99.83	99.87		741	100.28	100.12	100.17	100.29	100.09	100.2	100	99.83	99.81	99.72	99.88	99.84		741	99.75	99.75	99.92	99.96	99.84	99.88	99.91	99.79	99.65	99.83	99.74	99.8
742	99.26	99.17	99.14	99.39	99.52	99.59	99.76	99.7	99.78	99.8	99.94	99.85		742	100.25	100.14	100.22	100.34	100.09	100.26	100.08	99.91	99.85	99.73	99.97	99.96		742	99.86	99.77	100.06	100.15	99.84	99.84	99.78	99.75	99.68	99.8	99.76	99.85
743	99.06	99.14	99.17	99.5	99.51	99.49	99.65	99.62	99.67	99.77	99.75	99.84		743	100.29	100.15	100.06	100.35	100.2	100.3	100.23	99.94	99.92	99.79	100.07	100.07		743	99.93	99.92	100	100.03	99.86	99.88	99.93	99.83	99.65	99.86	99.68	99.88
744	98.94	99.27	99.3	99.42	99.44	99.44	99.56	99.58	99.6	99.73	99.72	99.78		744	100.25	100.08	100.15	100.18	99.99	100.17	100.11	99.92	99.95	99.85	100.04	100.05		744	99.88	99.92	99.94	100.16	99.97	99.87	100.02	99.88	99.72	99.85	99.7	99.96
745	99.05	99.09	99.21	99.19	99.35	99.39	99.55	99.49	99.56	99.68	99.69	99.71		745	100.24	100.14	100.24	100.2	99.93	100.12	100.05	99.85	99.88	99.7	99.88	99.9		745	99.92	99.89	99.99	100.09	99.97	99.89	99.96	99.85	99.7	99.82	99.83	99.97
746	99.11	99.06	99.03	99.37	99.51	99.6	99.72	99.72	99.71	99.8	99.77	99.83		746	100.05	100.09	100.09	100.33	100.02	100.2	100.07	99.88	99.89	99.82	99.93	99.99		746	99.94	100.02	100.07	100.15	99.93	99.9	99.95	99.9	99.71	99.82	99.79	99.97
747	99.21	99.12	99.27	99.31	99.55	99.52	99.76	99.76	99.76	99.82	99.91	99.81		747	100.08	100.09	100.02	100.3	100.1	100.14	100.08	99.85	99.88	99.73	99.86	99.9		747	99.94	100	100.12	100.09	100	99.93	99.96	99.88	99.69	99.89	99.84	99.97
748	99.27	99.18	99.21	99.46	99.48	99.43	99.65	99.62	99.73	99.71	99.82	99.75		748	100.1	100.14	100.08	100.27	100.03	100.17	100.08	99.87	99.85	99.71	99.91	99.91		748	99.85	99.94	100.03	100.15	100	100.01	100.01	99.91	99.73	99.92	99.82	99.96
749	99.11	99.18	99.15	99.4	99.51	99.45	99.63	99.61	99.76	99.72	99.74	99.88		749	100.21	100.33	100.22	100.23	100.06	100.21	100.18	99.95	100.01	99.84	100.01	99.98		749	99.82	99.91	99.99	100.12	99.94	99.95	99.98	99.88	99.71	99.91	99.81	99.95
750	99.38	99.43	99.37	99.37	99.47	99.55	99.68	99.8	99.77	99.88	99.83	99.87		750	100.11	100.12	100.11	100.2	99.93	100.15	100.05	99.91	99.93	99.81	99.95	99.91		750	99.74	99.96	99.99	100.18	99.93	99.94	99.91	99.8	99.7	99.88	99.74	99.84
751	99.40	99.57	99.42	99.49	99.43	99.46	99.69	99.7	99.74	99.9	99.81	99.82		751	100.18	100.01	100.11	100.27	100.05	100.18	100.1	99.95	99.99	99.83	99.97	99.98		751	99.88	100.01	99.93	100.11	99.89	99.9	99.87	99.74	99.69	99.74	99.67	99.78
752	99.43	99.56	99.54	99.56	99.61	99.54	99.76	99.65	99.74	99.84	99.77	99.86		752	100.23	100	100.12	100.25	100.09	100.23	100.2	99.99	100.02	99.96	100.12	100.05		752	99.91	100	100	100	99.84	99.82	99.87	99.74	99.67	99.75	99.7	99.79
753	99.29	99.55	99.5	99.55	99.63	99.65	99.83	99.74	99.89	100	99.98	99.91		753	100.21	100.13	100.24	100.17	100	100.17	100.01	99.9	99.94	99.82	99.98	99.94		753	99.84	99.96	99.94	100.13	99.91	99.83	99.9	99.8	99.73	99.91	99.82	99.84
754	99.17	99.46	99.32	99.6	99.63	99.6	99.76	99.64	99.74	99.91	99.91	99.99		754	100.23	100.2	100.24	100.15	99.95	100.25	99.92	99.89	99.9	99.88	99.87	99.9		754	99.86	99.97	100.06	100.18	99.97	99.99	99.94	99.94	99.81	99.93	99.82	99.9
755	99.18	99.46	99.28	99.48	99.68	99.68	99.85	99.69	99.72	99.89	99.8	99.94		755	100.16	100.2	100.13	100.19	100.1	100.24	100.1	100.01	100	99.89	100.01	99.96		755	99.91	99.97	100.11	100.14	99.93	100.08	100.08	99.9	99.91	99.96	99.87	100.01
756	99.34	99.49	99.34	99.54	99.63	99.72	99.93	99.77	99.88	99.97	99.95	100.01		756	100.17	100.04	100.19	100.32	100.09	100.15	100.07	99.89	99.81	99.71	100.04	99.97		756	99.89	99.93	100.03	100.23	100.02	100.02	100.02	99.89	99.79	99.94	99.95	100.01
757	99.39	99.53	99.37	99.66	99.69	99.84	99.9	99.82	99.88	100.02	100.01	99.98		757	100.22	100.05	100.13	100.26	100.03	100.13	100.09	99.98	99.9	99.77	100.01	99.95		757	99.83	99.87	99.94	100.14	99.99	100.09	100.04	99.91	99.86	99.91	99.92	99.98
758	99.49	99.42	99.49	99.74	99.83	99.9	99.97	99.84	99.9	100.08	100.06	100.02		758	100.11	100.07	100.04	100.18	99.95	100.13	100.02	99.86	99.83	99.78	99.95	100		758	99.79	99.93	100.06	100.15	99.95	100.11	100.04	99.93	99.9	99.92	99.92	100.04
759	99.45	99.63	99.31	99.52	99.59	99.74	99.93	99.88	99.89	99.96	100.01	100.05		759	100.23	99.91	100.02	100.23	100.1	100.18	100.07	99.97	99.94	99.8	100.1	100.07		759	99.77	99.93	100.04	99.98	99.89	99.97	99.86	99.94	99.8	99.91	99.82	100.02
760	99.45	99.57	99.25	99.5	99.71	99.74	99.97	99.87	99.99	99.89	100.02	99.99		760	100.16	100.05	100.03	100.19	100.01	100.23	100.01	99.94	99.92	99.82	100.06	99.99		760	99.75	99.84	100.1	100.1	99.87	99.95	99.94	99.9	99.78	99.89	99.86	99.99
761	99.35	99.46	99.36	99.48	99.65	99.68	99.9	99.77	99.86	99.97	99.92	99.87		761	100.18	100.1	99.93	100.17	99.9	100.07	100.04	99.98	99.9	99.74	99.96	99.94		761	99.74	99.85	100.07	100.08	99.83	99.88	99.99	99.89	99.79	99.9	99.87	100.03
762	99.42	99.54	99.41	99.76	99.81	99.82	100.09	100.02	100.14	100.18	100.11	100.15		762	100.08	99.95	100.14	100.15	99.99	100.16	100.04	100	99.84	99.77	100	99.83		762	99.58	99.86	100.03	99.94	99.74	99.73	99.86	99.88	99.77	99.88	99.77	99.88
763	99.44	99.71	99.5	99.64	99.84	99.85	100.11	100.1	100.23	100.3	100.34	100.23		763	100.06	99.96	100.06	100.19	99.96	100.1	99.99	99.92	99.8	99.72	100.01	99.79		763	99.74	99.76	99.92	99.99	99.75	99.8	99.83	99.87	99.75	99.79	99.81	99.9
764	99.36	99.63	99.31	99.4	99.64	99.66	100.02	100.02	100.12	100.15	100.2	100.14		764	100.02	99.91	100.07	100.15	100.01	100.15	100.09	100.09	99.89	99.8	100.13	99.98		764	99.82	99.77	100.02	100.09	99.78	99.78	99.83	99.79	99.73	99.71	99.78	99.89
765	99.44	99.35	99.27	99.49	99.48	99.51	99.68	99.63	99.8	99.8	99.8	99.74		765	100.06	100.09	100.09	100.21	99.92	100.13	100.07	100.02	99.92	99.71	99.99	99.94		765	100	99.93	100	100.21	99.85	99.79	99.88	99.91	99.76	99.82	99.8	99.85
766	99.57	99.65	99.56	99.5	99.57	99.68	99.83	99.65	99.76	99.86	99.83	99.83		766	100.22	100.15	100.11	100.17	99.92	100.1	100.04	99.97	99.94	99.7	99.86	99.9		766	100.01	99.86	99.98	100.19	99.92	99.87	99.95	99.93	99.85	99.97	99.86	99.94
767	99.67	99.62	99.58	99.53	99.58	99.63	99.77	99.62	99.72	99.83	99.76	99.74		767	100.22	100.14	100.07	100.28	100.01	100.14	100.05	100.01	99.95	99.81	99.96	99.9		767	99.99	99.82	99.97	100.1	99.92	99.84	99.98	99.91	99.81	99.9	99.87	100.04
768	99.42	99.65	99.48	99.52	99.56	99.65	99.79	99.67	99.73	99.83	99.76	99.8		768	100.27	100.11	100.28	100.3	100.04	100.25	100.11	99.92	99.91	99.83	100.01	100.01		768	99.86	99.95	99.96	100.23	100	100.02	100.11	99.97	99.87	99.85	99.8	100.01
769	99.29	99.61	99.43	99.37	99.56	99.56	99.69	99.65	99.76	99.86	99.75	99.75		769	100.19	100.1	100.28	100.29	100.09	100.3	100.15	100.04	99.92	99.97	100.05	100.08		769	99.89	99.94	99.99	100.22	99.98	100	100.12	99.95	99.83	99.88	99.84	99.91
770	99.23	99.55	99.28	99.43	99.49	99.53	99.74	99.53	99.75	99.72	99.67	99.7		770	100.17	100.12	100.24	100.47	100.02	100.25	100.11	99.94	99.91	99.92	100.06	100.04		770	99.99	99.94	100.06	100.19	100.02	99.97	100.11	99.92	99.82	99.95	99.87	99.95
771	99.25	99.29	99.26	99.39	99.54	99.53	99.75	99.62	99.7	99.75	99.72	99.76		771	100.24	100.28	100.25	100.41	100.16	100.27	100.19	100.05	100.02	99.84	100.11	100.04		771	99.96	100.05	99.97	100.17	99.98	99.94	100.02	99.94	99.86	99.91	99.93	99.92
772	99.44	99.45	99.31	99.31	99.44	99.44	99.61	99.39	99.51	99.71	99.67	99.7		772	100.18	100.23	100.26	100.39	100.2	100.36	100.32	100.31	100.16	99.94	100.25	100.23		772	100.04	100.02	100	100.16	99.97	99.99	100	99.95	99.86	99.94	99.88	99.97
773	99.29	99.48	99.42	99.35	99.48	99.51	99.66	99.55	99.67	99.74	99.66	99.75		773	100.18	100.3	100.25	100.43	100.24	100.34	100.21	100.28	100.22	100.04	100.24	100.26		773	100	99.98	100.04	100.22	100.01	100.02	100.07	99.96	99.88	99.99	99.89	99.96
774	99.25	99.27	99.18	99.37	99.37	99.44	99.69	99.45	99.57	99.75	99.57	99.62		774	100.31	100.26	100.24	100.38	100.18	100.29	100.15	100.09	99.99	99.94	100.06	100.1		774	100.06	100.07	100.05	100.29	99.99	100.1	100.11	100	99.92	100.03	99.92	100.06
775	99.13	99.2	99.15	99.35	99.37	99.45	99.68	99.39	99.67	99.76	99.73	99.7		775	100.28	100.21	100.3	100.34	100.13	100.32	100.21	100.01	100.09	99.92	100.14	100.02		775	100.05	100.18	100.18	100.27	100.03	100.14	100.1	100.05	100	100.08	100.02	100.12
776	99.08	99.25	99.3	99.32	99.42	99.53	99.69	99.44	99.7	99.67	99.79	99.7		776	100.3	100.33	100.28	100.33	100.01	100.27	100.08	99.95	99.93	99.71	99.95	99.95		776	100.09	100.19	100.24	100.38	100.06	100.09	100.08	100.04	99.95	100.08	100.02	100.07
777	99.14	99.14	99.06	99.19	99.25	99.25	99.47	99.31	99.49	99.46	99.62	99.67		777	100.13	100.17	100.23	100.41	100.1	100.31	100.28	100.11	100.09	99.96	100.06	100.13		777	100.08	100.17	100.26	100.27	100.12	100.05	100.07	99.97	99.97	100.01	100.04	100.06
778	98.90	99.14	99.08	99.1	99.25	99.37	99.44	99.33	99.44	99.51	99.51	99.63		778	100.23	100.24	100.44	100.48	100.15	100.34	100.31	100.09	100.08	99.95	100.02	100.07		778	100.14	100.08	100.32	100.32	100.08	100.08	100.15	100.09	100.01	100.13	100	100
779	99.07	99.03	99.18	99.09	99.15	99.22	99.39	99.25	99.43	99.5	99.53	99.62		779	100.22	100.27	100.51	100.49	100.27	100.41	100.42	100.26	100.16	99.96	100.08	100.1		779	100.08	99.97	100.35	100.4	100.09	100.18	100.19	100.12	99.84	100.16	99.94	99.99
780	99.31	99.27	99.43	99.5	99.5	99.47	99.58	99.37	99.53	99.47	99.53	99.59		780	100.3	100.26	100.4	100.4	100.03	100.28	100.27	100.15	100.1	99.95	100.17	100.21		780	99.93	99.99	100.1	100.29	100.08	100.07	100.27	100.17	99.97	100.02	99.97	100.16
781	99.21	99.53	99.47	99.5	99.39	99.42	99.56	99.4	99.65	99.61	99.56	99.6		781	100.31	100.15	100.2	100.26	99.97	100.31	100.18	100.12	100.09	99.98	100.06	100.13		781	100.01	100.15	100.15	100.19	100.11	100.13	100.14	100.07	99.99	100.02	99.95	100.1
782	99.36	99.81	99.58	99.47	99.42	99.37	99.7	99.5	99.59	99.71	99.59	99.66		782	100.31	100.04	100.13	100.27	99.88	100.2	100.05	99.89	99.91	99.74	99.82	100		782	100.05	100.04	100.16	100.34	100.02	100.04	100.14	100.03	99.94	99.97	100.01	100.07
783	99.20	99.59	99.51	99.5	99.63	99.59	99.72	99.6	99.58	99.64	99.58	99.65		783	100.21	100.17	100.27	100.32	99.98	100.26	100.11	99.97	99.95	99.8	100.11	100.07		783	100.17	100	100.11	100.23	100.07	100.14	100.16	100.13	99.99	100.12	100.07	100.07
784	99.26	99.31	99.45	99.42	99.48	99.49	99.66	99.49	99.57	99.62	99.61	99.66		784	100.16	100.23	100.3	100.29	100.12	100.34	100.3	100.06	100.07	99.99	100.12	100.1		784	100.13	100.09	100.16	100.25	99.98	100.15	100.21	100.11	100.1	100.19	100.07	100.14
785	99.08	99.18	99.22	99.16	99.23	99.33	99.53	99.47	99.45	99.57	99.52	99.63		785	100.2	100.36	100.37	100.33	100.01	100.34	100.08	100.07	100	99.94	100.09	100.07		785	100.13	100.01	100.12	100.17	100.1	100.25	100.24	100.23	100.12	100.24	100.05	100.16
786	99.05	99.19	99.11	99.12	99.31	99.34	99.49	99.5	99.53	99.6	99.58	99.68		786	100.24	100.25	100.35	100.38	100.12	100.28	100.18	99.99	99.94	99.87	99.92	99.95		786	100.06	100.11	100.14	100.25	100.07	100.31	100.25	100.19	100.12	100.15	100.06	100.25
787	99.04	99.5	99.22	99.32	99.45	99.49	99.69	99.5	99.67	99.74	99.76	99.71		787	100.25	100.16	100.14	100.49	100.18	100.22	100.15	99.91	100.04	99.83	100.02	100.03		787	100	100.07	100.18	100.28	100.07	100.13	100.2	100.14	100.04	100.13	100.04	100.1
788	99.40	99.48	99.48	99.38	99.38	99.42	99.62	99.58	99.72	99.86	99.78	99.78		788	100.25	100.08	100.12	100.39	100.09	100.22	100.15	100.14	100.09	99.88	100.22	100.1		788	100.06	100.1	100.17	100.3	100.05	100.08	100.15	100.04	99.91	100.09	99.99	100.01
789	99.37	99.37	99.31	99.51	99.45	99.52	99.68	99.53	99.6	99.69	99.74	99.82		789	100.33	100.24	100.27	100.5	100.25	100.35	100.21	100.24	100.04	99.85	100.06	99.96		789	100.03	100.15	100.18	100.27	100	100.07	100.19	100.13	100	100.18	100.1	100.07
790	99.28	99.36	99.41	99.48	99.54	99.51	99.7	99.52	99.59	99.58	99.55	99.67		790	100.32	100.35	100.46	100.44	100.16	100.41	100.27	100.16	100.16	99.86	100.05	100.09		790	100.13	100.09	100.16	100.17	100	99.97	100.11	100.05	99.98	100.2	100.1	100.11
791	99.21	99.32	99.46	99.39	99.38	99.41	99.63	99.52	99.54	99.71	99.57	99.66		791	100.2	100.24	100.33	100.45	100.2	100.4	100.34	100.21	100.07	100.08	100.1	100.17		791	100.11	100.11	100.17	100.31	100.11	99.99	100.11	100.09	100.02	100.13	100.13	100.01
792	99.06	99.48	99.37	99.36	99.4	99.38	99.62	99.45	99.47	99.58	99.58	99.49		792	100.3	100.26	100.48	100.51	100.3	100.37	100.31	100.14	100.07	100.07	100.16	100.23		792	100.16	100.17	100.18	100.37	100.12	100.14	100.1	100.23	100.07	100.3	100.09	100.09
793	99.04	99.57	99.3	99.32	99.4	99.39	99.59	99.35	99.42	99.44	99.53	99.6		793	100.21	100.19	100.41	100.43	100.21	100.38	100.32	100.18	100.2	100.1	100.27	100.24		793	100.17	100.14	100.22	100.38	100.12	100.27	100.21	100.27	100.09	100.27	100.08	100.27
794	99.04	99.51	99.48	99.38	99.39	99.41	99.56	99.38	99.45	99.48	99.52	99.48		794	100.26	100.32	100.37	100.42	100.13	100.38	100.27	100.34	100.14	99.91	100.21	100.19		794	100.09	100.02	100.14	100.32	100.11	100.2	100.27	100.21	100.07	100.17	100.14	100.19
795	99.15	99.37	99.36	99.41	99.49	99.44	99.63	99.35	99.56	99.6	99.69	99.52		795	100.14	100.2	100.39	100.4	100.04	100.29	100.15	100.08	99.93	99.76	100.04	99.93		795	100.16	99.97	100.21	100.33	100.09	100.11	100.22	100.15	100.02	100.13	100.11	100.14
796	99.25	99.38	99.41	99.63	99.77	99.85	100.01	99.86	99.89	99.97	99.88	99.89		796	100.19	100.21	100.26	100.25	100.04	100.29	100.13	100.11	100.05	99.86	100.07	99.99		796	100	100	100.17	100.37	99.93	100.08	100.19	100.13	99.98	100.07	100.12	100.19
797	99.37	99.56	99.49	99.51	99.64	99.73	99.85	99.67	99.85	99.78	99.85	99.87		797	100.17	100.16	100.21	100.34	100.13	100.3	100.15	100.13	100.1	99.88	100.11	100.05		797	100.15	99.93	100.02	100.32	100.01	100.12	100.17	100.2	100.06	100.11	100.06	100.17
798	99.30	99.66	99.48	99.47	99.66	99.57	99.73	99.51	99.64	99.68	99.65	99.73		798	100.13	100.1	100.22	100.27	99.98	100.26	100.1	100.04	100.01	99.93	100.16	100.08		798	100.27	100.1	100.1	100.36	100.1	100.17	100.1	100.25	100.03	100.14	99.95	100.14
799	99.14	99.18	99.11	99.33	99.48	99.44	99.75	99.51	99.53	99.68	99.67	99.62		799	100.22	100.21	100.19	100.41	100.1	100.19	100.07	100.17	100.11	99.86	100.11	100.11		799	100.29	100.19	100.28	100.37	100.08	100.08	100.25	100.24	100.08	100.26	100.18	100.15
800	98.96	98.99	99.11	99.28	99.3	99.29	99.64	99.42	99.44	99.57	99.62	99.54		800	100.13	100.14	100.3	100.45	100.1	100.09	100.07	100.13	100.03	99.87	100.04	100.07		800	100.29	100.16	100.26	100.29	100.03	100.09	100.35	100.3	99.99	100.26	100.11	100.13
801	99.05	99.05	99.05	99.3	99.41	99.48	99.55	99.38	99.43	99.62	99.61	99.55		801	100.36	100.24	100.24	100.52	100.03	100.24	100.21	100.25	100.1	100.03	100.21	100.26		801	100.06	100.38	100.34	100.45	100.12	100.22	100.3	100.3	100.12	100.24	100.07	100.21
802	99.06	99.17	99.1	99.24	99.39	99.52	99.62	99.47	99.56	99.73	99.57	99.71		802	100.33	100.39	100.46	100.46	100.1	100.14	100.08	100.18	100.05	99.91	100.08	100.13		802	100.12	100.21	100.29	100.46	100.12	100.23	100.38	100.43	100.18	100.35	100.15	100.41
803	98.93	99.18	99.2	99.21	99.2	99.37	99.57	99.32	99.38	99.51	99.41	99.58		803	100.26	100.4	100.51	100.55	100.17	100.24	100.12	100.12	99.98	99.84	100.12	100.02		803	100.19	100.19	100.23	100.36	100.07	100.19	100.28	100.21	100.02	100.23	100.14	100.25
804	98.83	99.19	99.07	99.35	99.55	99.53	99.79	99.59	99.71	99.79	99.68	99.73		804	100.3	100.36	100.42	100.5	100.1	100.34	100.16	100.02	100.05	99.86	100.12	100.16		804	100.14	100.13	100.28	100.43	100.17	100.15	100.23	100.19	100.14	100.27	100.21	100.28
805	98.96	99.08	99.06	99.41	99.53	99.44	99.78	99.46	99.58	99.7	99.65	99.66		805	100.31	100.27	100.32	100.68	100.11	100.36	100.24	100.11	100.09	100.02	100.2	100.21		805	100.19	100.22	100.49	100.47	100.2	100.15	100.22	100.13	100.11	100.3	100.13	100.19
806	99.12	99.28	99.14	99.37	99.43	99.43	99.7	99.43	99.56	99.59	99.69	99.75		806	100.15	100.13	100.27	100.57	100.17	100.35	100.23	100.19	100.09	99.87	100.2	100.16		806	100.25	100.15	100.29	100.36	100.1	100.24	100.19	100.17	100.02	100.24	100.13	100.23
807	99.39	99.44	99.16	99.26	99.38	99.36	99.8	99.55	99.82	99.77	99.74	99.88		807	100.1	100.13	100.34	100.36	100.04	100.21	100.08	100.01	100	99.81	99.99	100.04		807	100.03	100.01	100.38	100.34	100.07	100.07	100.17	100.22	100.07	100.23	100.18	100.11
808	99.39	99.26	99.25	99.45	99.5	99.52	99.78	99.53	99.77	99.87	99.83	99.87		808	99.94	100.18	100.31	100.3	100.08	100.26	100.06	99.92	99.94	99.69	99.92	99.85		808	100.08	100.22	100.36	100.33	100.08	100.19	100.22	100.27	100.14	100.22	100.22	100.12
809	99.16	99.31	99.32	99.43	99.49	99.5	99.78	99.51	99.75	99.86	99.93	99.87		809	100.08	100.06	100.33	100.47	100.02	100.24	100.15	100.04	99.96	99.79	99.95	100.05		809	100.22	100.2	100.31	100.37	100.06	100.05	100.24	100.22	100.12	100.34	100.09	100.19
810	99.13	98.98	99.12	99.38	99.51	99.52	99.84	99.52	99.65	99.82	99.77	99.8		810	100.07	100.28	100.34	100.33	100.06	100.25	100.11	100.09	100.11	100.07	100.1	100.19		810	100.07	100.19	100.34	100.46	100.11	100.11	100.25	100.19	100.13	100.28	100.1	100.21
811	99.08	99.02	98.99	99.34	99.52	99.56	99.82	99.47	99.67	99.69	99.76	99.72		811	100.07	100.3	100.39	100.21	99.98	100.2	100.02	100.07	100.15	99.99	100.13	100.15		811	100.16	100.19	100.37	100.49	100.21	100.25	100.37	100.23	100.15	100.22	100.13	100.29
812	99.08	98.88	98.81	99.31	99.53	99.62	99.76	99.52	99.71	99.75	99.76	99.82		812	100.21	100.23	100.27	100.46	100.15	100.36	100.08	100.14	100.17	99.86	100.15	100.14		812	100.16	100.14	100.39	100.44	100.22	100.31	100.29	100.23	100.14	100.16	100.13	100.28
813	99.03	98.86	98.71	99.05	99.22	99.26	99.61	99.4	99.46	99.58	99.49	99.62		813	100.27	100.3	100.27	100.39	100.07	100.13	100.14	100.02	100.03	99.79	99.93	100.12		813	99.97	100.07	100.52	100.57	100.28	100.36	100.3	100.37	100.24	100.36	100.23	100.35
814	98.89	98.9	98.85	99.18	99.18	99.3	99.49	99.34	99.46	99.55	99.57	99.56		814	100.26	100.21	100.32	100.45	100.17	100.38	100.27	100.19	100.27	100.06	100.26	100.23		814	100.17	100.3	100.32	100.4	100.1	100.26	100.13	100.26	100.13	100.26	100.15	100.25
815	98.95	99.1	98.99	99.23	99.29	99.29	99.52	99.26	99.45	99.47	99.48	99.51		815	100.26	100.34	100.34	100.44	100.14	100.42	100.33	100.31	100.37	100.13	100.29	100.34		815	100.08	100.09	100.25	100.44	100.11	100.35	100.3	100.36	100.21	100.34	100.2	100.29
816	98.76	98.79	98.76	98.96	99.07	99.05	99.41	99.21	99.23	99.42	99.47	99.58		816	100.22	100.37	100.46	100.39	100.14	100.29	100.14	100.24	100.12	100.02	100.18	100.27		816	100.2	100.14	100.3	100.55	100.24	100.39	100.47	100.43	100.26	100.46	100.28	100.34
817	98.92	98.81	98.73	99.21	99.36	99.25	99.57	99.27	99.44	99.5	99.44	99.36		817	100.14	100.32	100.42	100.38	100	100.15	100.19	100.08	100.06	100.03	100.22	100.3		817	100.37	100.34	100.38	100.49	100.28	100.22	100.38	100.42	100.29	100.31	100.43	100.4
818	98.77	99.02	98.75	99.07	99.22	99.18	99.57	99.22	99.32	99.48	99.35	99.31		818	100.28	100.35	100.45	100.33	99.93	100.16	100.12	100.14	100.05	99.96	100.23	100.2		818	100.44	100.28	100.42	100.54	100.23	100.28	100.37	100.35	100.28	100.24	100.25	100.29
819	98.74	98.91	98.68	99.06	99.16	99.15	99.38	99.33	99.43	99.64	99.59	99.47		819	100.18	100.28	100.4	100.41	100.13	100.33	100.16	100.15	100.07	99.82	100.16	100.18		819	100.34	100.4	100.43	100.5	100.29	100.23	100.28	100.45	100.33	100.33	100.32	100.43
820	98.59	98.8	98.7	99.04	99.06	99.16	99.38	99.38	99.51	99.72	99.75	99.55		820	100.06	100.29	100.37	100.46	100.12	100.26	100.09	100.13	100.07	99.81	100.09	100.01		820	100.33	100.29	100.39	100.53	100.19	100.15	100.28	100.27	100.18	100.16	100.23	100.27
821	98.87	99.32	99.12	99.58	99.48	99.5	99.82	99.87	99.92	100.08	100.23	99.99		821	99.9	100.1	100.31	100.27	99.92	100.07	99.99	99.99	99.97	99.73	100.09	99.85		821	100.13	100.08	100.22	100.41	99.96	99.93	100.15	100.13	100.01	100.03	100.12	100.15
822	99.96	100.62	100.22	100.68	100.71	100.6	101.02	101.07	101.18	101.27	101.43	101.16		822	99.34	99.67	99.83	99.98	99.54	99.63	99.52	99.66	99.52	99.22	99.84	99.61		822	99.52	99.74	99.85	99.96	99.47	99.38	99.66	99.77	99.5	99.56	99.81	99.64
823	99.49	100.49	100.22	100.42	100.53	100.41	100.75	100.86	100.96	101.11	101.18	100.92		823	99.56	99.73	99.83	100.14	99.75	99.81	99.62	99.73	99.65	99.2	99.93	99.63		823	99.44	99.84	99.96	100.1	99.52	99.33	99.69	99.87	99.51	99.59	99.88	99.65
824	99	99.65	99.26	99.41	99.57	99.46	99.78	99.9	99.91	100.04	100.08	99.83		824	100.1	100.32	100.55	100.68	100.19	100.25	100.15	100.22	100.07	99.63	100.26	99.97		824	99.96	100.09	100.04	100.38	99.78	99.69	100.06	100.17	99.88	99.84	100.14	100.02
825	99.01	99.79	99.22	99.32	99.41	99.31	99.59	99.66	99.57	99.82	99.79	99.55		825	100.27	100.48	100.64	100.84	100.42	100.46	100.44	100.44	100.32	99.96	100.5	100.27		825	100.18	100.23	100.23	100.45	99.92	99.88	100.21	100.23	100.05	100.03	100.2	100.13
826	98.89	99.48	99.31	99.2	99.29	99.28	99.49	99.55	99.54	99.7	99.71	99.49		826	100.42	100.35	100.42	100.56	100.21	100.17	100.25	100.24	100.11	99.8	100.28	100.04		826	100.17	100.42	100.42	100.53	100.03	99.99	100.25	100.33	100.07	99.96	100.28	100.15
827	98.70	99.21	99.12	99.19	99.32	99.39	99.57	99.63	99.67	99.84	99.82	99.65		827	100.33	100.2	100.36	100.52	100.11	100.07	100.05	100.13	100.04	99.65	100.12	99.88		827	100.03	100.22	100.25	100.48	100.01	99.98	100.26	100.29	100.15	100.04	100.3	100.23
828	98.58	98.98	98.65	98.97	99.16	99.24	99.49	99.56	99.63	99.83	99.88	99.65		828	100.27	100.26	100.44	100.58	100.15	100.12	100.04	100.15	100.09	99.81	100.3	100.09		828	100.06	100.22	100.28	100.49	100.05	100	100.25	100.27	100.11	100.04	100.23	100.15
829	98.78	99.19	98.89	98.73	98.87	98.88	99.21	99.16	99.22	99.33	99.39	99.16		829	100.45	100.45	100.54	100.82	100.46	100.44	100.4	100.43	100.3	99.97	100.4	100.24		829	100.31	100.41	100.43	100.72	100.3	100.24	100.45	100.45	100.35	100.27	100.38	100.33
830	98.87	99.18	99.17	98.96	99.07	99.04	99.26	99.09	99.07	99.23	99.12	98.96		830	100.52	100.42	100.46	100.73	100.4	100.49	100.5	100.53	100.36	100.14	100.46	100.34		830	100.4	100.49	100.53	100.67	100.13	100.12	100.39	100.35	100.27	100.21	100.23	100.25
831	98.43	98.96	98.79	98.44	98.55	98.57	98.75	98.69	98.81	98.82	98.75	98.8		831	100.44	100.67	100.74	100.92	100.45	100.47	100.47	100.43	100.37	100.14	100.38	100.38		831	100.56	100.55	100.44	100.71	100.31	100.35	100.47	100.45	100.3	100.31	100.31	100.35
832	98.29	98.86	98.68	98.55	98.57	98.64	98.9	98.79	98.87	99.01	98.91	98.86		832	100.44	100.47	100.65	100.85	100.38	100.52	100.48	100.47	100.4	100.15	100.45	100.4		832	100.39	100.33	100.42	100.64	100.27	100.36	100.51	100.42	100.33	100.31	100.28	100.47
833	98.42	98.99	98.98	99.13	99.21	99.29	99.57	99.44	99.47	99.59	99.63	99.43		833	100.23	100.23	100.45	100.5	100.13	100.21	100.26	100.2	100.16	99.89	100.32	100.12		833	100.2	100.18	100.31	100.48	100.15	100.21	100.38	100.36	100.25	100.17	100.2	100.3
834	98.71	99.27	99.09	99.5	99.63	99.63	99.95	99.92	99.95	100.16	100.15	99.9		834	99.99	100.1	100.19	100.28	99.86	99.9	99.95	100.06	100.04	99.66	100.15	99.99		834	99.81	99.98	100.19	100.33	99.95	99.97	100.09	100.17	99.95	99.93	100.06	100.02
835	98.68	99.27	99.05	99.21	99.33	99.36	99.65	99.62	99.66	99.91	99.91	99.83		835	100.15	100.12	100.27	100.35	100.07	100.12	100.08	100.08	100.03	99.77	100.23	100.03		835	99.99	100.14	100.27	100.4	100.02	100.03	100.18	100.29	100.05	100.09	100.21	100.08
836	98.94	99.63	99.27	99.16	99.27	99.3	99.55	99.4	99.37	99.54	99.42	99.26		836	100.33	100.44	100.46	100.54	100.28	100.31	100.35	100.3	100.35	100.04	100.38	100.31		836	100.2	100.11	100.23	100.38	100.03	99.97	100.19	100.28	100.05	100.06	100.08	100.06
837	98.59	99.4	99.29	99.04	99.2	99.16	99.38	99.2	99.15	99.35	99.32	99.12		837	100.59	100.48	100.6	100.74	100.37	100.5	100.48	100.47	100.45	100.18	100.54	100.5		837	100.1	100.18	100.23	100.53	100.14	100.15	100.3	100.33	100.18	100.18	100.29	100.22
838	98.41	98.95	98.92	98.79	98.82	98.82	99.2	98.86	98.98	99.13	99.08	99.02		838	100.56	100.58	100.59	100.83	100.52	100.55	100.55	100.56	100.38	100.28	100.48	100.54		838	100.26	100.19	100.36	100.48	100.18	100.27	100.32	100.35	100.24	100.32	100.2	100.38
839	98.58	98.82	98.79	98.82	98.91	98.96	99.23	98.99	99.12	99.24	99.22	99.13		839	100.39	100.43	100.58	100.77	100.36	100.56	100.38	100.5	100.38	100.11	100.41	100.39		839	100.06	100.13	100.44	100.49	100.15	100.1	100.24	100.37	100.13	100.27	100.11	100.28
840	98.82	99.11	98.72	98.99	99.15	99.21	99.51	99.31	99.46	99.51	99.49	99.35		840	100.34	100.33	100.46	100.64	100.16	100.31	100.2	100.23	100.15	99.83	100.23	100.06		840	100.04	100.17	100.35	100.53	100.09	100.12	100.24	100.25	100.15	100.13	100.25	100.22
841	98.72	99.13	98.85	99.07	99.14	99.14	99.36	99.28	99.28	99.41	99.34	99.31		841	100.3	100.34	100.45	100.49	100.11	100.15	100.14	100.24	100.17	99.96	100.24	100.14		841	100.16	100.02	100.31	100.51	100.13	100.08	100.18	100.17	100.01	100.1	100.17	100.12
842	98.67	99.11	98.88	98.87	98.95	99.05	99.07	99.02	99.02	99.19	99.14	99.09		842	100.43	100.31	100.51	100.66	100.23	100.34	100.22	100.24	100.26	100	100.28	100.3		842	100.2	100.26	100.33	100.55	100.09	100.15	100.24	100.21	100.1	100.2	100.21	100.21
843	98.91	99.15	99.09	98.79	98.89	98.86	98.92	98.73	98.84	99.02	98.95	99		843	100.36	100.34	100.54	100.71	100.43	100.47	100.44	100.27	100.4	100.07	100.35	100.38		843	100.17	100.29	100.29	100.41	100.2	100.17	100.3	100.27	100.12	100.26	100.12	100.17
844	98.73	98.79	98.81	99.01	98.97	99.02	99.13	98.9	98.84	99.06	98.99	98.96		844	100.4	100.44	100.42	100.75	100.35	100.4	100.28	100.3	100.28	99.98	100.25	100.31		844	100.26	100.26	100.23	100.52	100.35	100.42	100.37	100.48	100.24	100.46	100.23	100.31
845	98.60	98.8	98.85	99.04	99.19	99.1	99.35	99.01	99.29	99.33	99.26	99.24		845	100.55	100.54	100.64	100.54	100.2	100.37	100.27	100.25	100.18	100.11	100.25	100.41		845	100.13	100.22	100.45	100.49	100.24	100.37	100.43	100.46	100.25	100.37	100.2	100.27
846	98.73	98.93	99.03	99	99.16	99.07	99.43	98.97	99.18	99.16	99.22	99.18		846	100.47	100.35	100.41	100.61	100.27	100.59	100.42	100.44	100.33	100.19	100.37	100.45		846	100.12	100.19	100.43	100.54	100.22	100.4	100.39	100.44	100.35	100.4	100.16	100.26
847	98.69	98.85	99	99	99.09	99.17	99.36	98.98	99.09	99.17	99.12	99.24		847	100.31	100.5	100.44	100.72	100.28	100.57	100.37	100.38	100.33	100.09	100.29	100.28		847	99.95	100.11	100.1	100.52	100.1	100.29	100.23	100.31	100.17	100.32	100.15	100.23
848	98.60	99.05	99.02	99.05	99.2	99.3	99.5	99.07	99.18	99.25	99.19	99.26		848	100.13	100.38	100.33	100.75	100.32	100.61	100.29	100.29	100.37	100.12	100.27	100.39		848	100.07	100.17	100.07	100.52	100.09	100.43	100.24	100.26	99.98	100.24	99.97	100.07
849	98.53	98.81	98.94	99.08	99.17	99.36	99.67	99.23	99.52	99.51	99.52	99.61		849	100.48	100.35	100.48	100.39	100	100.26	100.03	100.06	100.07	99.99	99.98	100.21		849	100.07	100.19	100.32	100.41	100.27	100.38	100.38	100.43	100.21	100.39	100.18	100.24
850	98.76	98.89	98.89	98.9	99.08	99.2	99.51	99.11	99.45	99.5	99.45	99.52		850	100.39	100.31	100.43	100.46	100.09	100.3	100.23	100.16	100.1	100.12	100.05	100.26		850	100.16	100.22	100.22	100.34	100.27	100.33	100.39	100.35	100.14	100.39	100.09	100.17
851	98.84	98.79	99.01	99.07	99.01	99.07	99.33	98.95	99.23	99.37	99.26	99.46		851	100.4	100.3	100.38	100.54	100.27	100.47	100.16	100.19	100.18	100.1	100.2	100.26		851	100.12	100.23	100.29	100.43	100.2	100.35	100.41	100.37	100.18	100.38	100.2	100.1
852	98.73	98.67	98.76	98.99	99.09	99.2	99.48	99.14	99.25	99.36	99.23	99.37		852	100.15	100.32	100.32	100.51	100.12	100.33	100.15	100.29	100.2	99.94	100.11	100.15		852	100.04	100.2	100.39	100.44	100.23	100.35	100.29	100.43	100.1	100.3	100.11	100.11
853	99.07	98.94	98.76	99.06	99.23	99.19	99.61	99.28	99.46	99.4	99.38	99.58		853	100.13	100.29	100.43	100.5	100.06	100.34	100.11	100.06	100.13	99.84	100	100.16		853	100.11	100.17	100.29	100.41	100.24	100.41	100.41	100.27	100.29	100.32	100.09	100.13
854	99.04	99.04	99.16	99.1	99.02	99.26	99.22	99.16	99.36	99.43	99.38	99.47		854	100.23	100.24	100.24	100.43	100.07	100.27	100.09	100.24	100.12	99.93	100.13	100.21		854	100.1	100.24	100.4	100.52	100.19	100.39	100.25	100.4	100.16	100.33	100.27	100.23
855	99.03	99.03	99.26	99.28	99.34	99.42	99.59	99.34	99.41	99.42	99.39	99.53		855	100.2	100.23	100.23	100.39	99.96	100.25	100.03	100.26	100.12	99.97	100.11	100.36		855	100	100.11	100.18	100.46	100.23	100.25	100.35	100.46	100.23	100.34	100.11	100.31
856	99.03	98.94	99.18	99.28	99.3	99.42	99.69	99.35	99.49	99.5	99.58	99.52		856	100.25	100.16	100.32	100.46	100.15	100.41	100.25	100.43	100.18	100.05	100.22	100.23		856	100.13	100.23	100.26	100.34	100.15	100.28	100.34	100.27	100.27	100.35	100.15	100.25
857	99.06	99.04	99.13	99.22	99.25	99.4	99.77	99.33	99.38	99.49	99.53	99.54		857	100.3	100.26	100.35	100.32	99.89	100.21	100.09	100.18	100.09	99.95	100.15	100.28		857	100.19	100.17	100.35	100.37	100.15	100.23	100.25	100.23	100.09	100.29	100.08	100.25
858	99.04	99.36	99.24	99.31	99.37	99.35	99.76	99.26	99.31	99.52	99.31	99.41		858	100.37	100.25	100.25	100.3	100.06	100.36	100.2	100.34	100.21	99.96	100.29	100.26		858	100.14	100.02	100.34	100.37	99.99	100.18	100.22	100.29	100.07	100.19	100.13	100.19
859	99.20	99.32	99.45	99.08	99.27	99.28	99.7	99.24	99.39	99.48	99.44	99.55		859	100.19	100.17	100.34	100.28	100	100.46	100.11	100.25	100.26	100.01	100.15	100.24		859	100.03	100.07	100.25	100.32	100.1	100.25	100.27	100.44	100.19	100.24	100.2	100.19
860	99.03	99.3	99.41	99.23	99.32	99.38	99.66	99.22	99.4	99.53	99.45	99.56		860	100.11	100.13	100.21	100.36	100.15	100.37	100.21	100.37	100.23	99.97	100.23	100.29		860	99.99	100.13	100.19	100.34	100.01	100.19	100.21	100.32	100.18	100.27	100.12	100.18
861	99.16	99.02	99.09	99.04	99.17	99.29	99.63	99.2	99.4	99.41	99.45	99.49		861	100.22	100.28	100.22	100.53	100.16	100.51	100.25	100.39	100.35	100.1	100.21	100.11		861	100.01	100.07	100.2	100.46	100.2	100.25	100.27	100.41	100.19	100.33	100.21	100.2
862	99.00	98.93	98.81	98.98	99.02	99.14	99.4	99.3	99.45	99.48	99.48	99.4		862	100.24	100.21	100.37	100.47	100.21	100.45	100.18	100.33	100.26	100.08	100.22	100.14		862	100.24	100.1	100.35	100.47	100.14	100.1	100.21	100.26	100.07	100.15	100.08	100.02
863	99.05	99.25	99.03	98.99	99.11	98.99	99.39	99.16	99.28	99.47	99.5	99.51		863	100.18	100.21	100.31	100.48	100.14	100.48	100.24	100.36	100.29	100.11	100.22	100.3		863	100.27	100.16	100.27	100.41	100.16	100.35	100.26	100.31	100.11	100.32	100.22	100.18
864	99.48	99.28	99.43	99.25	99.32	99.35	99.67	99.39	99.56	99.57	99.57	99.58		864	100.19	100.18	100.14	100.47	100.17	100.45	100.23	100.4	100.3	100.01	100.37	100.34		864	100.17	100.13	100.26	100.45	100.1	100.27	100.23	100.36	100.18	100.28	100.24	100.2
865	99.52	99.59	99.47	99.08	99.32	99.55	99.92	99.66	99.76	99.87	99.81	99.71		865	100.07	100.17	100.26	100.42	100.05	100.33	100.12	100.26	100.15	99.89	100.23	100.1		865	100.09	100.12	100.21	100.48	100.05	100.1	100.35	100.23	100.08	100.24	100.32	100.12
866	99.30	99.49	99.16	99.15	99.41	99.47	99.8	99.59	99.69	99.82	99.79	99.69		866	100.1	100.2	100.36	100.18	99.87	100.12	100.07	100.14	100.13	99.82	100.13	100.03		866	100.05	100.11	100.29	100.39	100.06	100.12	100.28	100.28	99.94	100.28	100.2	100.08
867	99.27	99.45	99.21	99.24	99.35	99.37	99.6	99.46	99.69	99.71	99.7	99.68		867	100.16	100.16	100.13	100.28	100	100.2	100.11	100.08	100.04	99.85	99.93	100.07		867	99.86	100.19	100.4	100.46	100.18	100.2	100.27	100.36	100.13	100.29	100.16	100.17
868	99.20	99.47	99.33	99.16	99.31	99.12	99.47	99.21	99.54	99.62	99.57	99.68		868	100.32	100.18	100.29	100.33	100.02	100.23	100.14	100.22	100.09	99.82	100.05	100.21		868	99.88	100.28	100.34	100.42	100.19	100.18	100.11	100.24	100.04	100.22	100.03	100.12
869	99.12	99.18	99.04	99	99.02	99.19	99.44	99.32	99.36	99.49	99.44	99.47		869	100.25	100.14	100.35	100.38	100.12	100.34	100.27	100.28	100.26	100.04	100.2	100.2		869	100.11	100.21	100.35	100.59	100.14	100.3	100.29	100.4	100.17	100.36	100.11	100.3
870	99.11	99.08	98.68	99	99.15	99.25	99.62	99.33	99.54	99.59	99.35	99.5		870	100.33	100.32	100.43	100.63	100.18	100.3	100.22	100.25	100.16	99.91	100.04	100.13		870	100.16	100.25	100.49	100.65	100.2	100.3	100.29	100.48	100.21	100.32	100.2	100.31
871	99.09	99.43	99.14	99.2	99.19	99.18	99.51	99.32	99.38	99.48	99.54	99.41		871	100.1	100.09	100.33	100.28	100.06	100.26	100.16	100.26	100.21	99.94	100.12	100.21		871	100.1	100.25	100.38	100.53	100.22	100.33	100.43	100.38	100.21	100.4	100.37	100.4
872	99.10	99.53	99.3	98.95	99.01	99.11	99.4	99.14	99.33	99.47	99.39	99.44		872	100.18	100.08	100.26	100.33	99.94	100.24	100.02	100.15	100.13	99.89	100.2	100.11		872	100.07	100.08	100.26	100.58	100.22	100.33	100.25	100.45	100.18	100.28	100.29	100.31
873	98.98	99.23	99.06	99.11	99.2	99.29	99.53	99.33	99.46	99.57	99.64	99.57		873	100.13	100.26	100.33	100.3	100.07	100.26	100.06	100.11	100.15	99.85	100.28	100.19		873	100.15	100.12	100.4	100.46	100.16	100.24	100.29	100.37	100.24	100.28	100.28	100.33
874	98.86	99.17	99.2	99.34	99.34	99.31	99.59	99.4	99.56	99.51	99.59	99.54		874	100.23	100.14	100.25	100.49	100.26	100.42	100.28	100.32	100.38	99.99	100.38	100.42		874	100.19	100.32	100.34	100.44	100.03	100	100.26	100.25	100.06	100.15	100.21	100.21
875	98.82	99.13	98.93	99.32	99.51	99.52	99.66	99.4	99.59	99.61	99.64	99.38		875	100.25	100.14	100.33	100.63	100.22	100.42	100.24	100.18	100.19	99.84	100.15	100.14		875	100.15	100.3	100.56	100.45	100.06	100.19	100.26	100.3	100.23	100.34	100.26	100.4
876	98.79	99.18	98.98	99.19	99.38	99.51	99.66	99.42	99.5	99.57	99.5	99.35		876	100.25	100.21	100.36	100.46	99.98	100.2	100.05	100.15	100.1	99.89	100.21	100.17		876	100.23	100.42	100.55	100.6	100.21	100.24	100.37	100.43	100.19	100.33	100.28	100.36
877	98.60	98.92	98.67	98.78	98.96	98.89	99.1	98.96	99.05	99.17	99.03	99.09		877	100.41	100.58	100.52	100.5	100.17	100.24	100.18	100.24	100.19	100.06	100.36	100.35		877	100.25	100.23	100.57	100.71	100.31	100.29	100.5	100.43	100.26	100.29	100.29	100.33
878	98.41	98.58	98.47	98.78	98.85	98.88	99.15	99.07	99.16	99.3	99.08	99.08		878	100.31	100.69	100.62	100.41	100.06	100.12	100.14	100.2	100.13	99.97	100.25	100.18		878	100.43	100.48	100.55	100.73	100.39	100.3	100.41	100.47	100.29	100.29	100.23	100.31
879	98.35	98.6	98.43	98.76	98.83	98.8	98.97	98.87	98.99	99.13	98.95	98.95		879	100.34	100.41	100.45	100.59	100.11	100.17	100.24	100.13	100.23	99.79	100.16	100.12		879	100.43	100.59	100.7	100.59	100.15	100.15	100.3	100.31	100.16	100.21	100.26	100.21
880	98.73	98.97	98.81	99.24	99.35	99.32	99.6	99.48	99.69	99.84	99.77	99.63		880	100.06	100.37	100.33	100.48	99.9	99.94	99.9	99.9	99.94	99.56	100.03	99.88		880	100.33	100.44	100.67	100.48	100.02	99.96	100.23	100.27	100.03	100	100.16	100.11
881	100.01	100.39	100.14	100.93	101.1	101.11	101.4	101.26	101.42	101.49	101.66	101.5		881	99.35	99.84	99.91	99.71	99.42	99.51	99.39	99.62	99.6	99.14	99.88	99.6		881	99.53	99.88	100.12	100.14	99.6	99.49	99.71	100.03	99.57	99.55	99.9	99.56
882	100.38	101.08	101.02	101.18	101.39	101.32	101.74	101.73	101.79	101.95	102.08	101.91		882	99.18	99.57	99.68	99.56	99.26	99.31	99.15	99.39	99.22	98.81	99.59	99.29		882	99.25	99.64	99.84	99.93	99.35	99.27	99.54	99.82	99.36	99.42	99.82	99.43
883	100.12	100.5	100.2	100.47	100.57	100.41	100.72	100.84	100.83	100.96	101.06	100.9		883	99.48	99.8	99.95	100.07	99.69	99.74	99.62	99.8	99.83	99.32	100.06	99.72		883	99.62	99.97	100	100.24	99.58	99.49	99.82	100.03	99.72	99.68	99.99	99.75
884	99.40	99.86	99.44	99.63	99.7	99.58	99.81	99.91	99.84	100.02	99.97	99.83		884	99.93	100.23	100.39	100.51	100.02	100	99.95	100.02	100.04	99.65	100.23	99.99		884	99.93	100.34	100.34	100.55	99.91	99.77	100.02	100.21	99.91	99.88	100.09	99.99
885	98.31	98.88	98.42	98.49	98.61	98.55	98.76	98.88	98.92	99.05	99	98.93		885	100.28	100.58	100.69	100.74	100.21	100.2	100.37	100.4	100.36	99.94	100.49	100.26		885	100.46	100.58	100.53	100.71	100.19	100.13	100.39	100.45	100.29	100.22	100.31	100.21
886	98.13	98.81	98.49	98.6	98.67	98.61	98.81	98.87	98.86	99.05	99.03	98.88		886	100.23	100.42	100.6	100.62	100.18	100.12	100.25	100.29	100.28	99.83	100.36	100.16		886	100.39	100.63	100.6	100.78	100.18	100.23	100.46	100.55	100.3	100.34	100.43	100.32
887	98.40	98.71	98.49	98.57	98.72	98.69	98.96	98.94	98.92	99.09	99.01	98.87		887	100.2	100.38	100.6	100.68	100.23	100.18	100.25	100.27	100.18	99.9	100.37	100.16		887	100.57	100.61	100.56	100.73	100.25	100.18	100.43	100.47	100.3	100.29	100.39	100.34
888	98.18	98.63	98.11	98.35	98.55	98.57	98.81	98.73	98.83	99	98.94	98.88		888	100.21	100.35	100.45	100.69	100.29	100.26	100.23	100.24	100.18	99.96	100.38	100.19		888	100.49	100.69	100.61	100.69	100.26	100.29	100.46	100.5	100.39	100.33	100.33	100.37
889	98.28	98.61	98.46	98.48	98.65	98.61	98.95	98.92	98.98	99.14	99.14	99.06		889	100.29	100.44	100.43	100.57	100.12	100.17	100.26	100.32	100.35	100.03	100.48	100.34		889	100.38	100.47	100.53	100.71	100.28	100.31	100.46	100.5	100.33	100.36	100.41	100.36
890	98.69	98.63	98.46	98.76	98.78	98.84	99.03	98.9	99.1	99.28	99.22	99.05		890	100.11	100.37	100.54	100.55	100.18	100.2	100.23	100.26	100.28	99.99	100.39	100.2		890	100.53	100.51	100.52	100.48	100.13	100.17	100.34	100.3	100.21	100.22	100.25	100.29
891	98.70	98.84	98.68	98.72	98.88	98.99	99.21	99.01	99.14	99.31	99.32	99.24		891	100.16	100.14	100.49	100.55	100.12	100.18	100.15	100.2	100.25	99.79	100.24	100.07		891	100.4	100.54	100.51	100.57	100.12	100.13	100.33	100.41	100.04	100.09	100.17	100.14
892	98.81	98.85	98.62	98.8	98.88	98.89	99.16	99.12	99.23	99.48	99.31	99.37		892	100.12	100.23	100.32	100.52	100.07	100.22	100.1	100.24	100.13	99.83	100.25	100.06		892	100.12	100.29	100.37	100.5	100.23	100.17	100.36	100.4	100.18	100.22	100.3	100.27
893	98.87	99.22	99.16	98.89	99.02	99.07	99.38	99.34	99.55	99.74	99.7	99.54		893	100.18	100.25	100.38	100.49	100.06	100.03	100.02	100.08	100.06	99.78	100.11	99.88		893	100.06	100.18	100.19	100.45	100.13	100.06	100.3	100.33	100.15	100.13	100.32	100.21
894	99.70	100.05	99.87	100.03	100.16	100.19	100.66	100.54	100.73	100.83	100.83	100.72		894	99.8	99.87	100.2	100.01	99.63	99.73	99.59	99.73	99.67	99.28	99.83	99.54		894	99.52	99.73	99.8	100.1	99.72	99.62	99.99	99.96	99.85	99.79	99.93	99.86
895	99.79	100.2	99.91	100.45	100.58	100.48	100.94	100.84	100.98	101.1	101.09	100.94		895	99.56	99.6	100	99.91	99.65	99.7	99.58	99.75	99.67	99.3	99.96	99.65		895	99.47	99.62	99.75	100.01	99.49	99.33	99.62	99.68	99.53	99.57	99.75	99.6
896	99.66	99.86	99.93	99.81	99.9	99.9	100.12	100.28	100.42	100.52	100.67	100.41		896	99.82	99.9	100.07	100.16	99.81	99.83	99.7	99.82	99.77	99.37	99.93	99.67		896	99.89	99.95	100.12	100.16	99.72	99.67	99.96	100.05	99.82	99.78	99.95	99.83
897	99.26	99.57	99.67	99.58	99.49	99.54	99.64	99.79	99.77	99.92	99.98	99.86		897	100.04	100.03	100.3	100.29	99.88	99.95	99.98	100.04	99.95	99.6	100.18	99.98		897	100.15	100.28	100.39	100.27	99.76	99.79	100.1	100.13	99.98	99.92	100.04	99.93
898	98.67	99.46	99.07	99.01	99.19	99.18	99.4	99.43	99.51	99.65	99.6	99.56		898	100.15	100.26	100.4	100.43	100.06	100.06	100.09	100.14	100.06	99.72	100.2	100.08		898	100.13	100.15	100.17	100.32	99.99	99.89	100.16	100.16	100.13	100	100.08	100.01
899	98.78	99.29	99.08	99.25	99.48	99.49	99.7	99.67	99.69	99.83	99.66	99.57		899	100.13	100.39	100.39	100.52	100.1	100.2	100.23	100.25	100.12	99.85	100.26	100.19		899	100.03	100.02	100.12	100.31	99.89	99.88	100.07	100.11	100.05	99.99	99.98	100.07
900	98.75	99.2	98.94	99.02	99.13	99.23	99.32	99.29	99.3	99.51	99.45	99.4		900	100.1	100.21	100.36	100.49	100.18	100.31	100.13	100.35	100.17	99.92	100.25	100.13		900	100.17	100.12	100.29	100.49	100.02	100.1	100.31	100.33	100.17	100.2	100.12	100.18
901	98.47	99.1	98.93	98.85	98.95	98.96	99	98.99	99.04	99.2	99.1	99.1		901	100.3	100.36	100.38	100.67	100.28	100.38	100.26	100.44	100.33	99.96	100.25	100.23		901	100.09	100.06	100.28	100.36	100	100.08	100.33	100.35	100.24	100.28	100.25	100.2
902	98.43	98.97	99.02	98.8	98.96	98.96	99.14	99.22	99.25	99.4	99.4	99.39		902	100.33	100.3	100.38	100.48	100.13	100.2	100.03	100.18	100.08	99.84	100.2	100.15		902	100.01	100.3	100.51	100.5	100.22	100.06	100.33	100.32	100.08	100.09	100.13	100.22
903	99.03	99.63	99.7	99.61	99.75	99.67	99.92	99.98	99.96	100.09	100.02	99.89		903	100.22	100.09	100.16	100.23	99.98	99.94	99.89	100.03	99.99	99.58	100.02	99.98		903	99.78	100.21	100.34	100.34	99.96	99.94	100.1	100.12	99.96	100.02	100.05	100.01
904	99.60	100.12	100.26	100.57	100.67	100.62	100.94	100.84	101.08	101.11	101.07	100.96		904	99.58	99.82	99.96	99.92	99.65	99.74	99.58	99.78	99.56	99.15	99.73	99.48		904	99.42	99.73	100.03	99.99	99.6	99.49	99.74	99.89	99.7	99.77	99.98	99.73
905	99.73	99.85	99.85	100.13	100.3	100.24	100.64	100.7	100.82	100.86	100.96	100.8		905	99.62	99.85	100.01	100.29	99.91	99.97	99.86	100.01	99.8	99.33	99.97	99.62		905	99.27	99.78	99.94	100.09	99.57	99.46	99.7	99.8	99.62	99.59	99.9	99.57
906	98.90	99.25	99.02	99.29	99.41	99.26	99.55	99.61	99.66	99.78	99.83	99.69		906	100.12	100.36	100.38	100.53	100	100.04	99.92	100	99.99	99.55	100.08	99.87		906	100	100.1	100.28	100.39	99.98	99.88	100.17	100.19	100.03	99.94	100.13	100.06
907	98.02	98.43	98.29	98.46	98.52	98.65	98.81	98.83	98.91	99.11	99.12	98.96		907	100.38	100.67	100.58	100.8	100.42	100.46	100.44	100.48	100.45	100.12	100.5	100.43		907	100.4	100.44	100.49	100.7	100.3	100.14	100.37	100.43	100.24	100.21	100.29	100.34
908	98.11	98.48	98.29	98.77	98.84	98.84	99	98.92	99.04	99.28	99.17	99.06		908	100.26	100.49	100.65	100.6	100.26	100.26	100.26	100.23	100.26	99.86	100.23	100.16		908	100.19	100.49	100.51	100.58	100.1	100.05	100.33	100.36	100.09	100.18	100.18	100.13
909	98.21	98.67	98.4	98.58	98.65	98.8	99.08	99	99.14	99.22	99.18	99.13		909	100.26	100.25	100.58	100.57	100.09	100.15	100.14	100.21	100.08	99.82	100.16	100.12		909	100.22	100.48	100.69	100.55	100.2	100.18	100.21	100.33	100.06	100.07	100.19	100.23
910	97.89	98.59	98.41	98.44	98.56	98.68	98.99	98.96	99.06	99.22	99.08	98.95		910	100.4	100.33	100.65	100.67	100.16	100.24	100.23	100.29	100.14	99.98	100.19	100.12		910	100.24	100.5	100.65	100.62	100.28	100.24	100.34	100.38	100.12	100.14	100.23	100.23
911	98.39	98.74	98.71	98.72	98.82	98.93	99.16	99.04	99.24	99.49	99.28	99.12		911	100.35	100.26	100.47	100.34	99.94	99.94	100.14	100.12	100.16	99.76	99.94	100.06		911	100.4	100.49	100.5	100.48	100.1	100.15	100.33	100.26	100.13	100.25	100.24	100.32
912	98.63	98.85	98.81	98.73	98.84	98.88	99.1	99.05	99.11	99.36	99.21	99.18		912	100.35	100.36	100.58	100.59	100.21	100.14	100.15	100.17	100.21	99.79	100.12	100.1		912	100.32	100.32	100.42	100.55	100.24	100.16	100.29	100.45	100.26	100.26	100.22	100.29
913	98.61	99.03	98.81	98.55	98.63	98.59	98.96	98.88	99.03	99.24	99.2	99.16		913	100.23	100.31	100.44	100.64	100.21	100.33	100.31	100.4	100.29	99.93	100.16	100.22		913	100.12	100.34	100.42	100.46	100.07	100.08	100.41	100.28	100.02	100.18	100.1	100.22
914	98.60	99.13	98.94	98.97	98.91	98.96	99.21	99.25	99.41	99.62	99.53	99.39		914	100.06	100.21	100.25	100.58	100.15	100.24	100.25	100.33	100.17	99.83	100.2	100.14		914	100.08	100.23	100.44	100.37	99.87	99.97	100.11	100.19	99.82	99.87	99.9	99.96
915	99.60	100.38	100.08	100.11	100.3	100.31	100.58	100.68	100.76	100.88	101	100.66		915	99.71	99.78	100.15	100.04	99.61	99.66	99.55	99.71	99.56	99.24	99.75	99.51		915	99.76	99.64	99.8	100.02	99.61	99.41	99.71	99.8	99.58	99.54	99.73	99.55
916	100.40	100.88	100.69	101	101.28	101.27	101.65	101.59	101.78	101.88	101.9	101.63		916	99.29	99.38	99.65	99.62	99.32	99.43	99.32	99.51	99.38	98.99	99.78	99.39		916	99	99.43	99.61	99.76	99.2	99.13	99.36	99.56	99.24	99.21	99.51	99.23
917	100.46	100.77	100.49	100.67	100.92	100.91	101.31	101.34	101.45	101.65	101.6	101.35		917	99.36	99.41	99.77	99.73	99.47	99.59	99.48	99.58	99.39	99.09	99.79	99.41		917	99.24	99.57	99.8	99.93	99.29	99.18	99.46	99.61	99.37	99.29	99.59	99.36
918	99.69	99.88	99.52	99.55	99.65	99.68	99.98	100.08	100.08	100.2	100.18	99.92		918	99.92	100.07	100.28	100.4	99.98	99.98	99.91	100.03	99.9	99.51	99.99	99.83		918	100.22	100.11	100.12	100.24	99.68	99.61	99.94	99.94	99.78	99.65	99.83	99.65
919	99.08	99.38	98.78	99.06	99.18	99.22	99.49	99.56	99.59	99.82	99.72	99.48		919	100.16	100.28	100.45	100.48	100.01	100	100.02	100.12	100.14	99.73	100.25	100.06		919	100.02	100.16	100.22	100.41	99.83	99.79	100.02	100.12	99.93	99.89	99.98	99.97
920	99.12	99.33	99.03	99.07	99.34	99.37	99.78	99.84	99.88	100.04	100.01	99.89		920	100.13	100.11	100.2	100.33	100.05	100.04	99.89	100.07	99.84	99.48	100.08	99.87		920	99.9	100	100.15	100.26	99.8	99.83	100.01	100.14	99.93	99.83	100.03	99.99
921	99.13	99.53	99.2	99.12	99.22	99.27	99.66	99.65	99.8	99.93	99.97	99.82		921	99.95	100.08	100.17	100.24	99.95	100.05	99.85	100.02	99.8	99.48	100.04	99.87		921	99.88	100.03	100.26	100.15	99.77	99.84	100.03	100.13	99.87	99.91	99.99	99.96
922	98.75	99.22	99.01	98.86	98.9	98.97	99.18	99.25	99.36	99.55	99.52	99.41		922	100.24	100.12	100.36	100.24	99.88	100	99.87	99.91	99.87	99.62	100	99.87		922	100.1	100.28	100.36	100.4	99.97	99.97	100.14	100.12	100.05	100.05	100.14	100.1
923	98.57	98.74	98.59	98.59	98.63	98.73	99	98.92	99.1	99.16	99.23	99.05		923	100.4	100.39	100.45	100.49	100.09	100.15	100.14	100.23	100.15	99.88	100.29	100.11		923	100.17	100.25	100.47	100.52	100.19	100.03	100.19	100.18	100.09	100.11	100.13	100.11
924	98.42	98.45	98.44	98.38	98.53	98.66	98.94	98.76	98.99	99.11	99.06	99.06		924	100.44	100.45	100.52	100.51	100.06	100.13	100.08	100.15	100.09	99.82	100.12	100.11		924	100.32	100.19	100.5	100.58	100.16	100.1	100.27	100.38	100.14	100.12	100.18	100.18
925	98.32	98.35	98.34	98.61	98.6	98.63	98.89	98.8	98.85	98.9	98.95	98.96		925	100.17	100.41	100.58	100.33	99.88	99.93	100.01	100.15	100.09	99.82	100.14	100.08		925	99.97	100.32	100.44	100.47	100.08	100.1	100.33	100.4	100.14	100.21	100.17	100.22
926	98.48	98.32	98.25	98.44	98.64	98.67	98.84	98.77	98.82	98.96	98.83	98.85		926	100.4	100.49	100.58	100.32	99.97	100.11	100.07	100.19	100.1	99.88	100.09	100.18		926	100.12	100.28	100.38	100.55	100.18	100.13	100.24	100.38	100.17	100.22	100.16	100.18
927	98.57	98.47	98.35	98.47	98.63	98.56	98.85	98.74	98.73	98.87	98.87	98.84		927	100.26	100.42	100.82	100.3	99.93	100.1	99.95	100.04	100.01	99.76	99.88	100.1		927	100.28	100.35	100.38	100.6	100.23	100.12	100.41	100.41	100.17	100.22	100.06	100.14
928	98.36	98.66	98.55	98.54	98.6	98.6	98.74	98.68	98.73	98.94	98.84	98.83		928	100.25	100.33	100.61	100.4	99.88	100.06	99.96	100.07	99.97	99.74	99.96	99.93		928	100.3	100.35	100.35	100.51	100.31	100.18	100.33	100.39	100.27	100.24	100.17	100.12
929	98.19	98.54	98.41	98.48	98.59	98.79	98.76	98.82	98.76	99.05	98.94	99.01		929	100.15	100.42	100.54	100.31	99.85	100.12	99.85	99.92	99.88	99.55	99.77	99.88		929	100.04	100.26	100.35	100.55	100.22	100.26	100.31	100.4	100.18	100.24	100.2	100.18
930	98.66	98.95	98.63	98.82	99.01	99.07	99.25	99.11	99.29	99.39	99.39	99.3		930	100.08	100.19	100.39	100.21	99.78	99.89	99.83	99.84	99.77	99.5	99.81	99.76		930	99.76	100.03	100.26	100.28	99.99	99.98	100.13	100.21	99.96	99.99	99.99	99.92
931	98.89	98.98	98.51	98.65	98.79	98.81	99.11	99.08	99.11	99.37	99.25	99.08		931	100.13	100.15	100.39	100.29	99.91	99.98	100.05	100.11	99.98	99.73	99.94	99.93		931	99.81	99.96	100.09	100.23	99.96	99.84	100.03	100.07	99.88	99.87	99.87	99.9
932	98.62	98.8	98.57	98.76	98.9	98.8	99.01	99.02	98.97	99.21	99.11	99.13		932	100.15	100.4	100.4	100.25	100	100.25	99.97	100.21	100.09	99.88	100.07	99.98		932	100.04	100.29	100.17	100.39	100.02	100.01	100.09	100.1	99.97	100.04	99.98	99.89
933	98.38	98.76	98.49	98.67	98.82	98.6	98.91	98.88	98.94	99.09	99	98.99		933	100.17	100.21	100.48	100.34	99.91	100.2	99.96	100.14	100.11	99.87	100.05	99.95		933	100.35	100.3	100.36	100.39	99.96	100	100.08	100.17	99.97	100.05	100.03	99.93
934	98.25	98.72	98.68	98.44	98.37	98.42	98.66	98.51	98.69	98.73	98.78	98.75		934	100.37	100.26	100.56	100.32	99.83	100.07	99.9	99.86	100.02	99.6	99.85	99.76		934	100.07	100.16	100.24	100.2	99.96	99.86	100.04	99.98	99.84	99.9	100.01	99.85
935	98.36	98.69	98.64	98.54	98.63	98.55	98.86	98.67	98.86	98.89	98.92	98.82		935	100.1	100.22	100.41	100.18	99.96	99.88	99.99	99.91	99.86	99.6	99.92	99.85		935	99.96	100.06	100.25	100.07	99.79	99.77	99.96	100.05	99.84	99.86	99.86	99.85
936	98.69	99.29	98.95	98.91	98.93	99.01	99.18	99.07	99.21	99.21	99.39	99.23		936	100.09	100.32	100.49	100.29	99.8	100.04	99.82	99.78	99.76	99.3	99.76	99.48		936	99.72	99.88	100.01	100.06	99.64	99.76	100	99.92	99.66	99.8	99.76	99.71
937	99.91	100.15	99.94	99.93	99.98	99.97	100.15	99.88	100.1	100.17	100.27	99.97		937	99.71	99.63	99.87	99.86	99.64	99.83	99.65	99.54	99.52	99.23	99.69	99.33		937	99.55	99.58	99.84	99.72	99.41	99.42	99.76	99.58	99.31	99.41	99.72	99.42
938	100.31	100.66	100.12	100.08	100.25	100.12	100.42	100.24	100.39	100.68	100.66	100.46		938	99.5	99.57	99.85	99.83	99.45	99.54	99.25	99.44	99.31	98.91	99.62	99.17		938	99.25	99.5	99.69	99.64	99.31	99.34	99.62	99.69	99.38	99.44	99.69	99.38
939	99.90	100.34	99.93	99.8	99.81	99.94	100.04	99.99	100.15	100.33	100.26	100.25		939	99.65	99.74	99.79	99.97	99.56	99.71	99.65	99.39	99.42	99.2	99.62	99.38		939	99.38	99.6	99.74	100.03	99.49	99.55	99.77	99.74	99.39	99.36	99.64	99.31
940	99.27	99.7	99.31	99.2	99.06	99.09	99.48	99.65	99.57	99.86	99.8	99.6		940	99.54	100.12	100.2	99.86	99.45	99.55	99.64	99.62	99.55	99.2	99.76	99.56		940	99.57	99.66	100.06	100.12	99.63	99.71	100.1	99.76	99.53	99.68	99.8	99.72
941	98.80	99.31	98.94	98.87	98.81	98.87	99.08	99.27	99.29	99.49	99.3	99.27		941	99.72	100.11	100.3	100.07	99.61	99.64	99.59	99.5	99.57	99.19	99.59	99.4		941	99.58	99.7	100.02	100.2	99.67	99.62	100.12	99.79	99.64	99.62	99.71	99.57
942	98.59	99.24	98.98	98.63	98.59	98.73	98.96	99.12	99.13	99.27	99.28	99.3		942	100.08	99.93	100.29	99.95	99.46	99.62	99.51	99.67	99.58	99.47	99.51	99.48		942	99.92	100.02	100.33	100.11	99.57	99.76	99.85	99.94	99.56	99.75	99.93	99.9
943	98.76	99.09	98.79	98.56	98.61	98.67	98.81	98.94	98.84	98.84	99.03	99.02		943	100.09	100.05	100.18	100	99.69	99.63	99.68	99.69	99.48	99.36	99.81	99.48		943	99.81	100.08	100.3	100.25	99.57	99.84	99.84	100.06	99.59	99.45	99.74	99.77
944	98.80	99.24	98.95	98.44	98.6	98.59	99.01	99.08	99.08	99.31	99.32	99.06		944	100.01	99.91	99.93	99.88	99.71	99.87	99.69	99.69	99.56	99.29	99.62	99.54		944	99.9	99.79	100.16	100.04	99.74	99.62	99.95	99.86	99.58	99.98	99.87	99.67
945	98.92	99.3	99.07	98.73	98.67	98.74	99.19	99.04	99.18	99.5	99.47	99.3		945	99.75	99.92	99.85	99.83	99.49	99.51	99.48	99.57	99.5	99.13	99.47	99.32		945	99.61	99.81	99.94	99.92	99.47	99.51	99.76	99.93	99.61	99.66	99.84	99.62
946	99.09	99.16	98.98	98.5	98.49	98.43	99.12	99.03	99.12	99.34	99.35	99.16		946	99.96	100.1	100.08	99.8	99.36	99.43	99.23	99.25	99.31	98.98	99.51	99.23		946	99.73	99.87	100.05	99.96	99.63	99.66	99.74	99.85	99.47	99.71	99.76	99.48
947	98.58	98.91	98.45	98.56	98.7	98.56	98.8	98.67	98.87	99.14	99.11	98.85		947	100.02	99.96	100.12	99.89	99.34	99.54	99.51	99.38	99.3	99.14	99.38	99.26		947	99.6	99.76	100.07	100.24	99.61	99.54	99.85	99.79	99.6	99.73	99.66	99.56
948	98.46	98.7	98.8	98.61	98.66	98.69	98.95	98.91	99.06	99.09	99.19	99.26		948	99.81	100.1	100.13	99.98	99.34	99.63	99.59	99.64	99.75	99.21	99.46	99.39		948	99.86	99.76	100.1	99.96	99.39	99.17	99.69	99.68	99.38	99.28	99.46	99.35
949	98.49	99.1	99.11	99.13	99.3	99.13	99.39	99.22	99.33	99.69	99.53	99.46		949	99.75	99.86	99.89	99.72	99.28	99.33	99.5	99.47	99.42	99.03	99.39	99.3		949	99.56	99.67	100.07	99.68	99.1	99.04	99.64	99.59	99.17	99.17	99.3	99.23
950	98.95	99.5	99.57	99.35	99.5	99.41	99.81	99.68	99.78	99.97	100.05	99.82		950	99.75	99.71	99.64	99.35	99.07	99.06	98.99	99.04	99.12	98.83	99.38	99.15		950	99.29	99.34	99.75	99.58	99.2	99.27	99.54	99.61	99.3	99.35	99.36	99.13
951	99.30	99.79	99.67	99.52	99.71	99.68	100.11	99.97	100.09	100.26	100.32	99.99		951	99.53	99.36	99.4	99.31	98.79	98.95	98.97	98.87	98.99	98.59	99.17	98.84		951	99.14	99.27	99.72	99.48	99.11	99.18	99.36	99.46	99.18	99.3	99.33	99.21
952	99.23	99.69	99.54	99.25	99.39	99.36	99.63	99.46	99.71	99.78	100.01	99.78		952	99.35	99.21	99.49	99.34	98.96	99.08	98.87	98.93	98.84	98.5	98.94	98.79		952	99.25	99.14	99.4	99.43	99.26	99.15	99.47	99.37	99.29	99.25	99.35	99.3
953	98.56	98.98	98.97	98.67	98.78	98.79	98.99	98.98	99	99.23	99.38	99.19		953	99.66	99.73	99.75	99.35	99.07	99.2	99.04	99.28	99.07	98.87	99.1	99.09		953	99.31	99.6	99.77	99.63	99.26	99.23	99.65	99.58	99.2	99.3	99.19	99.14
954	98.28	98.86	98.81	98.19	98.44	98.33	98.64	98.63	98.53	98.68	98.92	98.66		954	99.88	99.75	99.79	99.46	99.36	99.59	99.44	99.5	99.42	99.09	99.4	99.51		954	99.65	99.48	99.72	99.64	99.26	99.31	99.72	99.68	99.22	99.37	99.49	99.28
955	97.69	98.26	98.15	98.09	98.02	97.9	98.33	98.06	98.21	98.53	98.27	98.18		955	99.99	99.83	99.9	99.54	99.06	99.21	99.26	99.08	99.12	99.03	99.27	99.27		955	99.69	99.65	99.76	99.96	99.43	99.46	99.72	99.58	99.51	99.65	99.7	99.73
956	97.38	98.02	97.82	97.35	97.46	97.49	97.8	97.71	97.84	97.91	97.92	97.93		956	99.95	100.1	100.12	99.7	99.32	99.44	99.16	99.27	99.27	99.04	99.15	99.04		956	99.93	100	99.76	99.91	99.62	99.53	99.94	99.71	99.4	99.71	99.58	99.59
957	97.52	97.73	97.65	97.34	97.27	97.34	97.58	97.52	97.5	97.78	97.65	97.67		957	100.09	100.29	100.21	99.67	99.28	99.49	99.35	99.29	99.22	99.05	99.12	99.28		957	99.98	99.8	99.88	100.02	99.79	99.65	99.88	99.74	99.29	99.67	99.51	99.38
958	97.32	97.69	97.62	97.29	97.35	97.51	97.65	97.35	97.44	97.71	97.74	97.71		958	100.12	99.99	100.08	99.41	99.2	99.37	99.21	99.14	99.21	99.02	98.94	99.21		958	99.52	99.92	99.83	99.9	99.31	99.5	99.69	99.73	99.39	99.55	99.49	99.44
959	97.19	97.71	96.97	97.02	97.08	97.18	97.61	97.42	97.5	97.65	97.81	97.64		959	99.98	99.99	100.01	99.58	99.16	99.53	99.33	99.34	99.27	99.06	99.12	99.24		959	99.54	99.66	99.8	99.9	99.48	99.56	99.79	99.99	99.41	99.47	99.42	99.59
960	97.02	97.48	96.8	97.03	97.16	97.17	97.46	97.36	97.41	97.65	97.58	97.64		960	100.01	100.03	100.17	99.63	99.26	99.57	99.48	99.37	99.34	99.01	99.12	99.41		960	99.76	99.8	99.81	99.93	99.47	99.46	99.8	99.74	99.45	99.58	99.39	99.48
961	97.23	97.47	97.41	96.87	96.82	97.01	97.32	97.1	97.27	97.27	97.21	97.37		961	99.95	100.06	100.21	99.65	99.08	99.54	99.29	99.34	99.13	98.9	99.02	99.27		961	99.72	99.56	99.79	99.92	99.28	99.45	99.65	99.77	99.47	99.58	99.48	99.61
962	97.35	97.38	97.36	96.85	96.82	97.16	97.33	97.31	97.28	97.38	97.25	97.31		962	99.98	99.86	100.11	99.57	99.19	99.36	99.3	99.24	99.2	98.85	99.03	99.35		962	99.54	99.4	99.81	99.89	99.42	99.56	99.87	99.86	99.34	99.63	99.22	99.42
963	97.07	97.29	97.25	96.94	96.98	97.03	97.47	97.38	97.41	97.37	97.24	97.34		963	99.83	99.97	99.88	99.56	99.1	99.42	99.07	99.03	98.97	98.75	99	99.22		963	99.56	99.67	99.88	99.84	99.4	99.54	99.74	99.6	99.29	99.64	99.28	99.4
964	97.07	97.66	97.27	97	97.01	97.06	97.33	97.19	97.45	97.7	97.56	97.63		964	99.88	99.86	99.81	99.58	99.05	99.3	99.23	99.27	99.12	98.86	99.09	99.03		964	99.47	99.45	99.6	99.79	99.43	99.52	99.59	99.69	99.22	99.45	99.44	99.35
965	97.07	97.38	97.41	97.02	96.87	97.11	97.56	97.22	97.39	97.5	97.53	97.54		965	100.06	99.99	99.98	99.44	99.08	99.39	99.31	99.25	99.2	98.95	99.14	99.12		965	99.51	99.37	99.59	99.57	99.57	99.39	99.77	99.5	99.13	99.59	99.35	99.28
966	97.49	97.29	97.48	97.01	97.23	97.14	97.47	97.36	97.52	97.7	97.5	97.68		966	99.94	99.92	99.87	99.31	99.04	99.08	98.9	99.14	98.94	98.67	98.86	98.94		966	99.41	99.51	99.66	99.59	99.31	99.33	99.44	99.58	99.12	99.26	99.15	99.13
967	97.70	97.89	97.95	97.58	97.7	97.8	97.92	97.88	98.07	98.07	98.15	97.96		967	99.81	99.76	99.64	99.3	99.01	99.14	99.22	99.22	98.82	98.68	98.92	98.91		967	99.17	99.21	99.57	99.6	99.26	99.12	99.24	99.29	99.02	98.97	99.01	99.03
968	98.06	97.96	97.99	97.61	97.61	97.8	98.04	98.13	98.27	98.36	98.37	98.07		968	99.65	99.67	99.74	99.41	98.86	99.07	99	98.99	98.77	98.56	98.85	98.66		968	99.04	99.14	99.33	99.25	98.93	98.84	99.2	99.24	98.95	99.04	98.96	99.04
969	98.42	98.31	97.85	97.89	98.07	98.07	98.42	98.37	98.55	98.4	98.38	98.39		969	99.49	99.45	99.6	99.05	98.62	98.71	98.6	98.8	98.48	98.1	98.45	98.43		969	99.03	99.08	99.5	99.16	98.87	98.68	98.94	99.12	98.64	98.85	98.88	98.64
970	98.33	98.22	98.23	97.76	97.86	97.83	97.99	98.2	98.22	98.21	98.33	98.3		970	99.43	99.45	99.53	98.75	98.47	98.74	98.76	98.58	98.49	98.39	98.69	98.59		970	99.13	99.15	99.37	99.21	98.94	98.92	99.15	99.08	98.92	98.85	98.78	98.75
971	98.06	98.24	98.14	97.89	97.97	97.95	98.06	98.09	98.3	98.39	98.37	98.25		971	99.53	99.43	99.62	98.95	98.52	98.74	98.61	98.61	98.53	98.19	98.51	98.43		971	99.15	99.13	99.41	99.2	98.99	98.88	99.11	99.11	98.91	98.89	98.78	98.86
972	97.60	98.43	98.09	98.06	97.98	97.96	98.24	98.04	98.37	98.35	98.39	98.26		972	99.3	99.48	99.39	99.15	98.66	98.71	98.67	98.72	98.46	98.35	98.64	98.51		972	98.98	99.11	99.25	99.27	98.89	98.89	99.01	99.08	98.8	98.87	98.78	98.78
973	97.57	98.03	97.77	97.71	97.73	97.78	98.26	97.87	98.17	98.3	98.16	98.2		973	99.61	99.67	99.58	99.09	98.86	98.88	98.8	98.87	98.79	98.46	98.75	98.74		973	99.11	99.44	99.47	99.43	99.05	99.11	99.28	99.4	99.13	99.07	99.19	98.99
974	97.49	97.58	97.12	97.56	97.54	97.66	97.94	97.84	97.89	98.03	97.81	97.83		974	99.72	99.81	100.02	99.17	98.87	98.88	98.91	99	98.75	98.49	98.76	98.83		974	99.26	99.62	99.34	99.47	99.1	99.08	99.19	99.34	98.98	99.03	99.13	98.92
975	96.83	97.13	96.79	96.92	96.99	97.23	97.61	97.46	97.65	97.7	97.75	97.59		975	99.68	100.15	100.03	99.18	98.68	99.02	98.94	98.93	98.71	98.51	98.95	98.83		975	99.47	99.6	99.59	99.61	99.27	99.04	99.58	99.41	99.05	99.24	99.2	99.08
976	96.69	96.89	96.97	96.75	96.77	96.9	97.15	97.15	97.38	97.51	97.51	97.34		976	99.91	100.16	100.27	99.55	99	99.29	99.2	99.09	98.89	98.84	99.08	98.95		976	99.61	99.58	99.48	99.68	99.3	99.36	99.52	99.55	99.21	99.14	99.19	98.99
977	96.60	96.78	96.78	96.64	96.86	96.82	97.04	97.05	97.16	97.35	97.31	97.25		977	99.84	100.35	100.41	99.57	99.27	99.42	99.28	99.22	99.03	98.98	99.07	99.03		977	99.47	99.47	99.58	99.74	99.39	99.53	99.76	99.58	99.4	99.39	99.28	99.19
978	96.63	97.12	96.78	97.02	96.99	96.95	97.31	97.35	97.3	97.52	97.43	97.39		978	99.82	100.12	100.34	99.58	99.04	99.09	99.09	99.14	99.15	98.71	99.02	99		978	99.68	99.63	99.74	99.79	99.25	99.19	99.41	99.53	99.43	99.21	99.13	99.14
979	98.29	98.4	98	98.25	98.5	98.51	99.02	99.03	99.09	99.11	99.11	99.02		979	99.22	99.45	99.84	98.97	98.55	98.57	98.56	98.69	98.48	98.18	98.68	98.57		979	98.92	99.22	99.34	99.45	98.93	98.82	99.11	99.12	98.82	98.88	98.95	98.75
980	98.81	99.51	99.13	99.04	99.1	99.12	99.6	99.62	99.64	99.8	99.84	99.63		980	98.92	99.12	99.29	98.76	98.4	98.58	98.33	98.57	98.41	97.95	98.68	98.44		980	98.45	98.85	99.04	99.08	98.56	98.46	98.69	98.82	98.54	98.56	98.74	98.42
981	98.32	98.65	98.48	98.59	98.6	98.66	99.07	99.16	99.15	99.33	99.47	99.21		981	99.16	99.43	99.5	98.91	98.39	98.63	98.52	98.63	98.51	98.15	98.83	98.59		981	98.68	98.93	99.25	99.55	98.87	98.75	99	99.02	98.62	98.62	98.9	98.53
982	96.74	97.23	96.87	96.89	97.11	96.9	97.53	97.41	97.63	97.77	97.87	97.71		982	99.67	99.91	100.09	99.48	98.96	99.02	99	99.25	98.96	98.65	99.12	98.91		982	99.63	99.55	99.75	99.85	99.26	99.09	99.46	99.48	99.19	99.11	99.26	99.07
983	96.55	97.12	96.87	96.64	96.92	96.76	97.33	97.32	97.49	97.58	97.69	97.54		983	99.94	99.95	100.09	99.55	98.99	98.99	99.02	99.17	99.03	98.74	99.09	98.94		983	99.62	99.72	99.81	99.81	99.29	99.22	99.5	99.58	99.15	99.31	99.35	99.17
984	96.98	97.4	96.97	96.95	97.1	97.22	97.56	97.5	97.55	97.84	97.78	97.72		984	99.7	100.06	99.99	99.41	98.72	99.01	98.69	98.9	98.91	98.45	98.82	98.9		984	99.29	99.53	99.78	99.69	99.29	99.24	99.42	99.5	99.18	99.2	99.18	99.06
985	96.72	97.12	97.1	96.57	96.76	96.79	97.09	97.14	97.05	97.29	97.35	97.17		985	99.89	100.03	100.19	99.46	98.94	99.04	98.91	99.01	98.96	98.71	98.95	99.05		985	99.66	99.64	99.89	99.8	99.31	99.45	99.55	99.7	99.19	99.17	99.34	99
986	96.97	96.89	96.62	96.35	96.6	96.51	96.9	96.72	96.69	97.02	96.94	97.11		986	99.94	100.06	100.43	99.69	99.05	99.24	99.43	99.27	99.24	99.05	99.04	99.28		986	99.83	99.77	99.92	99.99	99.55	99.58	99.94	99.75	99.52	99.35	99.42	99.28
987	96.95	97.42	96.81	96.51	96.63	96.77	97.09	96.91	96.89	97.16	97.16	97.22		987	100.03	100.04	100.26	99.85	99.45	99.44	99.45	99.53	99.56	99.26	99.28	99.46		987	99.8	99.69	99.96	99.69	99.34	99.53	99.58	99.6	99.22	99.33	99.33	99.33
988	96.57	97.09	96.6	96.29	96.21	96.33	96.73	96.9	96.75	97.05	97.06	97.15		988	100.15	100.41	100.43	99.91	99.5	99.51	99.37	99.46	99.36	98.88	99.25	99.46		988	99.44	99.51	99.85	99.79	99.36	99.55	99.63	99.55	99.11	99.33	99.23	99.14
989	96.37	96.92	96.81	96.6	96.89	96.78	97.11	97.14	97.39	97.33	97.24	97.17		989	99.92	100.35	100.26	99.81	99.33	99.56	99.4	99.31	99.13	98.78	99.21	99.27		989	99.67	99.84	99.89	99.72	99.36	99.38	99.7	99.72	99.22	99.37	99.26	99.25
990	96.85	97.12	96.9	96.38	96.65	96.5	97.02	97.02	97.3	97.36	97.35	97.24		990	99.93	100.09	100.28	99.92	99.31	99.53	99.28	99.33	99.22	98.96	99.32	99.37		990	99.63	99.91	100.09	99.99	99.67	99.41	99.62	99.6	99.22	99.42	99.25	99.19
991	97.67	97.75	97.49	97.29	97.26	97.39	97.58	97.77	97.93	98.04	98.24	98.15		991	99.81	99.84	100.2	99.44	99.05	99.43	99.01	99.19	99.07	98.65	99.03	98.94		991	99.22	99.47	99.83	99.58	99.05	99.02	99.35	99.19	99.18	98.95	99.17	98.99
992	99.33	99.49	99.1	98.85	99.03	99.05	99.37	99.31	99.45	99.53	99.65	99.64		992	98.99	99.36	99.68	99.01	98.65	98.75	98.48	98.83	98.66	98.18	98.9	98.68		992	98.38	98.79	99.26	99.12	98.62	98.48	98.62	98.78	98.43	98.52	98.87	98.45
993	99.41	99.81	99.16	98.9	99.1	99.08	99.52	99.39	99.54	99.61	99.78	99.75		993	99.07	99.19	99.48	98.88	98.55	98.58	98.38	98.55	98.4	97.95	98.75	98.4		993	98.41	98.85	99.21	99.17	98.64	98.55	98.74	98.98	98.49	98.63	98.96	98.51
994	97.23	97.63	97.4	97.18	97.27	97.27	97.71	97.92	97.83	98.07	98.12	97.94		994	99.84	99.95	100.11	99.42	99.01	98.98	98.93	98.89	98.85	98.45	99.03	98.73		994	99.17	99.58	99.76	99.77	99.15	99.03	99.3	99.37	99.03	99.04	99.24	99.03
995	96.46	96.86	96.36	96.64	96.75	96.89	97.11	97.14	97.39	97.41	97.47	97.35		995	99.99	100.05	100.23	99.78	99.21	99.43	99.21	99.2	99.15	98.74	99.26	99.19		995	99.74	100.05	100.16	100.04	99.37	99.4	99.69	99.79	99.52	99.43	99.67	99.35
996	96.94	97.39	97.23	97.27	97.32	97.23	97.7	97.7	97.57	97.77	97.67	97.83		996	99.68	99.95	100.09	99.61	99.06	99.18	99.2	99.24	99.27	98.85	99.19	99.29		996	99.43	99.86	100	100.05	99.4	99.36	99.68	99.72	99.2	99.33	99.46	99.31
997	96.75	97.16	97.13	97.36	97.38	97.36	97.79	97.62	97.73	97.89	97.74	97.77		997	99.79	99.97	100.15	99.69	99.12	99.22	99.2	99.32	99.07	98.91	99.24	99.27		997	99.74	99.72	99.97	99.83	99.35	99.26	99.61	99.76	99.35	99.39	99.47	99.2
998	96.76	97.25	96.93	96.68	96.83	96.89	97.41	97.27	97.46	97.55	97.56	97.39		998	100.18	100.19	100.24	99.89	99.27	99.47	99.29	99.29	99.24	98.65	99.25	99.29		998	99.61	99.68	100.17	99.64	99.61	99.47	99.59	99.77	99.43	99.38	99.53	99.29
999	96.99	97.29	97.02	96.63	96.64	96.58	97.19	96.95	97.24	97.57	97.5	97.43		999	100.12	100.27	100.17	99.85	99.33	99.52	99.64	99.51	99.51	99.32	99.41	99.61		999	99.5	99.86	99.81	99.98	99.35	99.61	99.69	99.51	99.58	99.48	99.45	99.36
