# Supplementary material for: Interplay of phosphate and carbonate ions with flavin photosensitizers in photodynamic inactivation of bacteria
Source: PLoS One. 2021 Jun 11;16(6):e0253212. doi: 10.1371/journal.pone.0253212 (PMC8195418; doi:10.1371/journal.pone.0253212)
Supplement: S2 Dataset — (XLSX) [file pone.0253212.s002.xlsx]

## Sheet: S2 Dataset
FLASH-06a	H20	values given as Transmission [%]												FLASH-06a	Na3PO4	values given as Transmission [%]												FLASH-06a	Na2CO3	values given as Transmission [%]
Wavelenth	0 s	10 s	20 s	30 s	40 s	50 s	60 s	120 s	180 s	240 s	300 s	600 s		Wavelenth	0 s	10 s	20 s	30 s	40 s	50 s	60 s	120 s	180 s	240 s	300 s	600 s		Wavelenth	0 s	10 s	20 s	30 s	40 s	50 s	60 s	120 s	180 s	240 s	300 s	600 s
300	21.42	21.42	21.43	21.38	21.4	21.32	21.33	20.75	20.2	19.77	19.37	17.65		300	23.07	22.63	22.29	21.97	21.71	21.48	21.31	19.99	19.35	19.16	19.16	19.25		300	23.11	22.04	21.38	20.97	20.63	20.38	20.25	20.16	20.23	20.3	20.3	20.3
301	24.07	24.04	24.05	24	24.02	23.94	23.98	23.36	22.79	22.33	21.9	20.02		301	25.8	25.31	24.93	24.6	24.32	24.08	23.88	22.43	21.72	21.5	21.53	21.62		301	25.67	24.47	23.74	23.26	22.88	22.61	22.46	22.34	22.42	22.51	22.51	22.5
302	26.34	26.28	26.31	26.25	26.28	26.2	26.23	25.63	25.03	24.55	24.12	22.11		302	28.09	27.61	27.21	26.87	26.56	26.33	26.1	24.59	23.83	23.59	23.63	23.72		302	27.84	26.53	25.71	25.19	24.77	24.5	24.33	24.2	24.28	24.37	24.37	24.37
303	28.12	28.09	28.13	28.07	28.11	28.03	28.02	27.45	26.86	26.39	25.95	23.83		303	29.88	29.41	29.03	28.65	28.35	28.12	27.88	26.33	25.56	25.32	25.36	25.43		303	29.52	28.11	27.25	26.7	26.24	25.98	25.78	25.62	25.7	25.82	25.81	25.8
304	29.63	29.6	29.63	29.59	29.66	29.59	29.58	29.05	28.5	27.97	27.54	25.36		304	31.46	30.97	30.59	30.22	29.94	29.68	29.43	27.87	27.1	26.85	26.92	26.98		304	30.92	29.46	28.58	27.96	27.49	27.24	27.02	26.85	26.93	27.06	27.02	27.02
305	30.97	30.93	30.98	30.94	31.05	30.96	30.95	30.45	29.9	29.43	29.01	26.79		305	32.8	32.36	31.96	31.62	31.34	31.1	30.82	29.26	28.46	28.25	28.31	28.38		305	32.17	30.62	29.73	29.09	28.6	28.33	28.09	27.92	27.96	28.11	28.07	28.11
306	32.13	32.11	32.13	32.1	32.2	32.11	32.14	31.66	31.12	30.68	30.3	28.08		306	33.99	33.57	33.17	32.83	32.55	32.31	32.06	30.5	29.7	29.48	29.55	29.62		306	33.23	31.62	30.67	30.05	29.51	29.24	28.98	28.79	28.85	28.98	28.95	29.04
307	33.14	33.12	33.19	33.14	33.24	33.16	33.2	32.76	32.25	31.83	31.46	29.25		307	35.06	34.63	34.27	33.94	33.6	33.39	33.11	31.61	30.85	30.61	30.67	30.72		307	34.15	32.5	31.54	30.87	30.28	30.03	29.74	29.52	29.6	29.75	29.74	29.82
308	34.08	34.05	34.15	34.08	34.19	34.12	34.17	33.78	33.32	32.91	32.58	30.36		308	36.04	35.68	35.3	34.95	34.64	34.44	34.15	32.61	31.93	31.77	31.77	31.81		308	34.99	33.37	32.34	31.66	31.05	30.77	30.45	30.22	30.33	30.49	30.47	30.57
309	34.87	34.83	34.9	34.89	35	34.93	34.99	34.63	34.18	33.81	33.44	31.31		309	36.89	36.51	36.12	35.83	35.49	35.28	35.03	33.51	32.84	32.66	32.68	32.73		309	35.72	34.03	32.98	32.29	31.66	31.34	31.06	30.81	30.87	31.06	31.02	31.17
310	35.47	35.42	35.51	35.48	35.6	35.53	35.57	35.27	34.86	34.51	34.18	32.05		310	37.5	37.1	36.75	36.5	36.14	35.91	35.65	34.24	33.53	33.33	33.39	33.42		310	36.26	34.5	33.43	32.7	32.06	31.73	31.45	31.19	31.23	31.42	31.38	31.58
311	35.92	35.92	36.02	35.95	36.07	36.05	36.04	35.81	35.43	35.08	34.78	32.69		311	38.02	37.63	37.31	36.97	36.66	36.45	36.16	34.78	34.1	33.92	33.97	33.97		311	36.64	34.86	33.73	32.98	32.37	32.01	31.73	31.42	31.5	31.7	31.68	31.87
312	36.24	36.28	36.32	36.29	36.41	36.37	36.38	36.14	35.79	35.53	35.24	33.14		312	38.36	37.99	37.64	37.32	37.02	36.79	36.52	35.12	34.41	34.32	34.4	34.35		312	36.88	35.06	33.89	33.15	32.49	32.14	31.83	31.51	31.54	31.78	31.81	31.98
313	36.53	36.5	36.59	36.56	36.69	36.62	36.68	36.46	36.12	35.85	35.57	33.53		313	38.65	38.27	37.92	37.58	37.31	37.06	36.79	35.4	34.74	34.59	34.65	34.63		313	37.01	35.15	33.97	33.21	32.52	32.17	31.83	31.54	31.58	31.78	31.8	32.02
314	36.74	36.68	36.79	36.76	36.84	36.81	36.89	36.69	36.34	36.06	35.78	33.77		314	38.84	38.49	38.14	37.82	37.5	37.24	36.99	35.6	34.95	34.8	34.85	34.83		314	37.13	35.27	34.07	33.3	32.58	32.23	31.89	31.59	31.64	31.84	31.83	32.1
315	37.07	37.07	37.14	37.13	37.2	37.17	37.2	37.1	36.79	36.48	36.22	34.22		315	39.24	38.86	38.49	38.19	37.87	37.58	37.35	36	35.39	35.2	35.29	35.25		315	37.37	35.49	34.25	33.42	32.73	32.34	32.01	31.69	31.75	31.94	31.97	32.23
316	37.18	37.16	37.26	37.25	37.36	37.3	37.39	37.28	36.96	36.69	36.41	34.46		316	39.32	38.94	38.61	38.33	37.98	37.69	37.45	36.1	35.49	35.33	35.44	35.37		316	37.41	35.42	34.16	33.36	32.61	32.22	31.89	31.54	31.63	31.82	31.83	32.13
317	37.25	37.25	37.3	37.31	37.39	37.39	37.45	37.34	37.02	36.79	36.53	34.62		317	39.29	38.99	38.63	38.3	37.97	37.73	37.46	36.13	35.46	35.37	35.43	35.39		317	37.34	35.25	34.01	33.2	32.41	32.08	31.7	31.39	31.43	31.63	31.61	31.89
318	37.33	37.34	37.38	37.38	37.53	37.51	37.62	37.48	37.19	36.98	36.73	34.86		318	39.41	39.12	38.74	38.38	38.06	37.84	37.64	36.24	35.54	35.47	35.52	35.48		318	37.3	35.19	33.92	33.06	32.28	31.96	31.57	31.21	31.2	31.46	31.46	31.78
319	37.55	37.51	37.55	37.52	37.75	37.64	37.76	37.71	37.38	37.2	36.94	35.12		319	39.7	39.32	38.92	38.58	38.26	38.02	37.79	36.4	35.72	35.66	35.69	35.65		319	37.34	35.2	33.89	33.01	32.23	31.88	31.48	31.11	31.1	31.37	31.37	31.72
320	37.53	37.57	37.55	37.61	37.77	37.71	37.81	37.81	37.45	37.28	37.01	35.21		320	39.68	39.37	38.9	38.63	38.26	38.05	37.84	36.5	35.75	35.69	35.77	35.74		320	37.27	35.15	33.74	32.87	32.08	31.72	31.31	30.99	30.95	31.18	31.2	31.57
321	37.51	37.48	37.53	37.58	37.73	37.7	37.77	37.77	37.45	37.32	37.03	35.26		321	39.62	39.29	38.88	38.51	38.23	38.02	37.74	36.37	35.73	35.65	35.69	35.64		321	37.16	34.91	33.54	32.62	31.85	31.52	31.1	30.69	30.68	30.9	30.94	31.29
322	37.51	37.49	37.54	37.6	37.74	37.67	37.76	37.76	37.53	37.33	37.14	35.33		322	39.66	39.28	38.91	38.56	38.26	38.05	37.69	36.34	35.74	35.6	35.74	35.69		322	37.03	34.74	33.33	32.47	31.67	31.29	30.88	30.46	30.54	30.68	30.71	31.11
323	37.65	37.64	37.7	37.76	37.9	37.8	37.88	37.93	37.73	37.53	37.29	35.58		323	39.81	39.53	39.11	38.8	38.48	38.2	37.94	36.56	35.91	35.84	35.97	35.93		323	37.05	34.79	33.37	32.48	31.69	31.25	30.85	30.43	30.49	30.64	30.65	31.09
324	37.79	37.78	37.82	37.79	38.01	37.91	38.04	38.02	37.87	37.68	37.48	35.87		324	40	39.72	39.31	38.96	38.65	38.34	38.12	36.72	36.12	36.04	36.17	36.23		324	37.1	34.88	33.42	32.47	31.68	31.25	30.82	30.37	30.42	30.62	30.65	31.15
325	37.63	37.67	37.74	37.71	37.91	37.84	37.93	37.91	37.76	37.64	37.43	35.86		325	39.87	39.59	39.19	38.82	38.54	38.27	38.02	36.59	36.04	35.93	36.07	36.17		325	36.94	34.66	33.2	32.26	31.45	31.01	30.68	30.1	30.2	30.39	30.42	30.96
326	37.45	37.48	37.59	37.58	37.72	37.66	37.77	37.77	37.6	37.54	37.3	35.79		326	39.66	39.42	39.01	38.69	38.39	38.12	37.9	36.43	35.85	35.83	35.97	36.09		326	36.67	34.42	33	32	31.22	30.78	30.41	29.86	29.96	30.19	30.18	30.73
327	37.16	37.21	37.3	37.27	37.42	37.39	37.52	37.57	37.37	37.3	37.13	35.69		327	39.39	39.18	38.79	38.44	38.11	37.87	37.64	36.26	35.65	35.61	35.79	35.94		327	36.31	34.12	32.68	31.7	30.92	30.52	30.12	29.65	29.66	29.92	29.94	30.46
328	36.83	36.9	36.94	36.94	37.09	37.09	37.21	37.27	37.09	37.06	36.88	35.49		328	39.06	38.83	38.41	38.07	37.75	37.55	37.33	35.93	35.38	35.36	35.53	35.71		328	35.88	33.73	32.29	31.36	30.6	30.2	29.81	29.36	29.35	29.61	29.64	30.17
329	36.5	36.64	36.69	36.65	36.8	36.76	36.9	36.97	36.83	36.76	36.68	35.33		329	38.72	38.48	38.1	37.75	37.5	37.26	37.04	35.71	35.17	35.16	35.38	35.54		329	35.51	33.37	31.97	31.04	30.32	29.95	29.51	29.16	29.15	29.32	29.4	29.95
330	36.22	36.32	36.4	36.39	36.56	36.54	36.64	36.74	36.58	36.55	36.46	35.19		330	38.37	38.22	37.85	37.58	37.27	37.11	36.86	35.51	34.98	34.99	35.21	35.39		330	35.13	33.02	31.77	30.85	30.12	29.76	29.38	28.93	28.97	29.17	29.25	29.78
331	36.01	36.06	36.12	36.11	36.3	36.3	36.39	36.51	36.43	36.37	36.27	35.09		331	38.12	38.02	37.62	37.3	37.03	36.87	36.64	35.38	34.88	34.89	35.07	35.31		331	34.8	32.76	31.56	30.67	29.96	29.61	29.23	28.81	28.87	29.04	29.13	29.66
332	35.83	35.88	35.93	35.96	36.11	36.07	36.18	36.32	36.32	36.25	36.17	35.18		332	38.01	37.84	37.5	37.21	36.87	36.67	36.48	35.25	34.84	34.89	35.06	35.42		332	34.54	32.61	31.39	30.6	29.83	29.5	29.15	28.75	28.85	29	29.09	29.71
333	35.69	35.74	35.76	35.8	35.92	35.88	35.97	36.17	36.12	36.12	36.02	35.17		333	37.88	37.74	37.33	37.13	36.77	36.62	36.38	35.2	34.75	34.86	35.05	35.47		333	34.32	32.49	31.28	30.51	29.81	29.44	29.1	28.77	28.86	29.01	29.09	29.75
334	35.42	35.51	35.5	35.49	35.69	35.61	35.73	35.98	35.9	35.91	35.88	35.08		334	37.61	37.55	37.12	36.88	36.6	36.41	36.15	35.05	34.62	34.73	34.93	35.42		334	33.96	32.23	31.11	30.3	29.73	29.38	29.01	28.72	28.8	28.96	29.08	29.73
335	35.24	35.3	35.35	35.34	35.55	35.52	35.62	35.85	35.78	35.82	35.78	35		335	37.42	37.34	36.98	36.72	36.43	36.28	36.01	34.97	34.56	34.66	34.85	35.37		335	33.75	32.08	31.01	30.21	29.65	29.35	29.01	28.67	28.75	28.95	29.08	29.72
336	34.91	35.04	35.1	35.07	35.23	35.24	35.32	35.51	35.47	35.49	35.5	34.83		336	37.03	36.98	36.69	36.43	36.11	36.01	35.81	34.71	34.34	34.45	34.69	35.25		336	33.39	31.8	30.78	30.1	29.48	29.23	28.96	28.62	28.69	28.85	28.97	29.69
337	34.59	34.76	34.77	34.74	34.93	34.91	35.02	35.24	35.22	35.27	35.27	34.71		337	36.73	36.7	36.4	36.14	35.89	35.74	35.59	34.51	34.2	34.28	34.59	35.14		337	33.01	31.57	30.64	29.97	29.4	29.13	28.89	28.62	28.72	28.86	28.97	29.66
338	34.31	34.43	34.47	34.5	34.56	34.64	34.69	34.99	34.95	35.05	35.04	34.57		338	36.39	36.43	36.15	35.87	35.61	35.5	35.25	34.37	34.03	34.16	34.46	35.06		338	32.64	31.29	30.44	29.9	29.27	29.09	28.82	28.65	28.68	28.89	29	29.69
339	34.03	34.12	34.12	34.17	34.28	34.29	34.41	34.66	34.72	34.8	34.78	34.43		339	36.07	36.15	35.83	35.55	35.35	35.12	35.02	34.15	33.88	34	34.27	34.95		339	32.29	31.06	30.23	29.74	29.24	29	28.77	28.65	28.73	28.93	29.03	29.79
340	33.71	33.78	33.78	33.83	33.95	33.99	34.06	34.37	34.4	34.51	34.43	34.24		340	35.73	35.78	35.52	35.28	35.06	34.85	34.72	33.85	33.66	33.8	34.05	34.79		340	31.94	30.75	30.07	29.59	29.15	28.97	28.72	28.6	28.77	28.91	29.02	29.81
341	33.33	33.4	33.41	33.52	33.64	33.67	33.73	34.02	34.07	34.18	34.25	34.04		341	35.36	35.39	35.14	34.97	34.71	34.63	34.44	33.6	33.38	33.6	33.88	34.67		341	31.52	30.49	29.93	29.49	29.09	28.97	28.72	28.64	28.8	28.97	29.11	29.85
342	32.98	33.1	33.12	33.14	33.29	33.3	33.41	33.7	33.79	33.92	33.95	33.89		342	34.98	35.14	34.83	34.7	34.46	34.31	34.17	33.37	33.24	33.45	33.69	34.56		342	31.18	30.31	29.79	29.38	29.07	28.93	28.73	28.74	28.89	29.09	29.17	29.96
343	32.67	32.76	32.81	32.83	32.95	32.94	33.05	33.37	33.46	33.63	33.67	33.71		343	34.67	34.87	34.59	34.39	34.17	34.04	33.88	33.19	33.04	33.21	33.59	34.43		343	30.86	30.08	29.72	29.35	29.06	28.93	28.77	28.85	28.98	29.17	29.3	30.07
344	32.37	32.48	32.51	32.53	32.67	32.7	32.76	33.11	33.21	33.38	33.43	33.58		344	34.39	34.59	34.38	34.18	33.96	33.81	33.69	33.05	32.92	33.17	33.5	34.36		344	30.56	29.96	29.66	29.39	29.09	29.04	28.87	28.99	29.17	29.38	29.51	30.25
345	32.08	32.2	32.21	32.26	32.45	32.4	32.47	32.84	32.93	33.17	33.21	33.47		345	34.07	34.31	34.12	33.92	33.75	33.61	33.48	32.89	32.76	33.08	33.4	34.32		345	30.26	29.83	29.59	29.37	29.23	29.11	28.97	29.13	29.33	29.53	29.68	30.48
346	31.73	31.83	31.87	31.89	32.06	32.04	32.18	32.51	32.62	32.83	32.91	33.27		346	33.67	33.97	33.74	33.6	33.4	33.28	33.17	32.57	32.55	32.84	33.17	34.14		346	29.92	29.57	29.42	29.24	29.15	29.13	28.97	29.15	29.41	29.56	29.71	30.6
347	31.28	31.46	31.45	31.5	31.65	31.6	31.75	32.09	32.28	32.42	32.53	33.03		347	33.25	33.54	33.27	33.13	33.01	32.85	32.75	32.26	32.24	32.51	32.9	33.88		347	29.48	29.3	29.18	29.13	29.01	29.05	28.95	29.13	29.4	29.61	29.72	30.66
348	30.73	31	30.98	31.01	31.18	31.15	31.24	31.76	31.87	31.99	32.22	32.71		348	32.7	33.01	32.81	32.71	32.58	32.45	32.29	31.91	31.93	32.22	32.62	33.64		348	29.03	28.96	28.95	28.94	28.9	28.95	28.87	29.19	29.42	29.63	29.85	30.62
349	30.39	30.62	30.64	30.62	30.81	30.79	30.88	31.38	31.51	31.67	31.83	32.52		349	32.29	32.61	32.46	32.3	32.23	32.1	32	31.67	31.7	31.97	32.37	33.49		349	28.7	28.75	28.85	28.87	28.9	28.98	28.94	29.35	29.55	29.76	29.96	30.79
350	30.03	30.26	30.3	30.34	30.46	30.44	30.59	31.01	31.2	31.39	31.56	32.34		350	31.9	32.28	32.17	32.02	31.9	31.8	31.72	31.49	31.54	31.86	32.23	33.4		350	28.37	28.6	28.8	28.91	28.98	29.05	29.01	29.51	29.79	29.96	30.16	31.02
351	29.77	29.94	29.93	29.98	30.13	30.1	30.25	30.7	30.85	31.1	31.32	32.17		351	31.59	32.01	31.82	31.72	31.64	31.53	31.43	31.27	31.33	31.78	32.13	33.3		351	28.15	28.41	28.78	28.93	29.06	29.17	29.19	29.7	29.98	30.21	30.39	31.2
352	29.42	29.62	29.62	29.61	29.81	29.75	29.88	30.34	30.49	30.82	31.02	32.02		352	31.2	31.64	31.5	31.36	31.35	31.28	31.2	31.08	31.2	31.6	32.08	33.27		352	27.9	28.23	28.75	28.95	29.13	29.3	29.36	29.94	30.21	30.43	30.68	31.5
353	29.03	29.32	29.29	29.28	29.51	29.49	29.63	30.08	30.24	30.63	30.76	31.94		353	30.88	31.37	31.26	31.12	31.05	31.08	31	31.01	31.2	31.56	32.04	33.3		353	27.59	28.2	28.75	29.02	29.31	29.55	29.63	30.27	30.54	30.77	31.03	31.92
354	28.77	29.07	29.03	29.02	29.19	29.21	29.38	29.83	30.04	30.42	30.61	31.9		354	30.57	31.1	31.06	30.93	30.85	30.88	30.81	30.9	31.17	31.62	32.03	33.37		354	27.38	28.19	28.83	29.24	29.55	29.87	29.9	30.7	30.98	31.22	31.43	32.33
355	28.48	28.83	28.79	28.8	28.96	28.97	29.09	29.55	29.85	30.17	30.37	31.85		355	30.27	30.81	30.76	30.71	30.67	30.65	30.63	30.82	31.17	31.64	32.04	33.47		355	27.2	28.13	28.95	29.44	29.74	30.11	30.22	31.07	31.46	31.65	31.83	32.79
356	28.27	28.56	28.58	28.59	28.73	28.72	28.85	29.31	29.68	29.97	30.22	31.83		356	30.07	30.56	30.61	30.57	30.51	30.49	30.53	30.83	31.24	31.7	32.17	33.66		356	27.1	28.16	29.12	29.72	30.12	30.45	30.61	31.54	31.99	32.16	32.38	33.34
357	28.11	28.43	28.42	28.44	28.54	28.56	28.7	29.19	29.55	29.9	30.14	31.92		357	29.94	30.5	30.48	30.49	30.45	30.48	30.49	30.95	31.43	31.93	32.4	33.97		357	27.03	28.33	29.38	30.09	30.55	30.92	31.1	32.17	32.61	32.85	33.07	34.03
358	27.93	28.26	28.26	28.29	28.39	28.39	28.55	29.05	29.41	29.78	30.04	31.96		358	29.75	30.33	30.33	30.33	30.39	30.39	30.44	30.98	31.46	32.08	32.52	34.12		358	26.97	28.37	29.59	30.32	30.89	31.3	31.52	32.63	33.12	33.4	33.55	34.55
359	27.73	28.02	28.01	28.07	28.18	28.18	28.32	28.85	29.26	29.59	29.85	31.95		359	29.47	30.05	30.06	30.09	30.19	30.18	30.3	30.96	31.53	32.08	32.59	34.28		359	26.9	28.38	29.7	30.49	31.16	31.61	31.89	33.1	33.6	33.88	34	35.06
360	27.57	27.93	27.89	27.91	28.09	28.05	28.2	28.75	29.17	29.57	29.85	32.07		360	29.32	29.93	30.01	30.01	30.14	30.16	30.28	31.1	31.77	32.36	32.88	34.59		360	26.91	28.58	29.98	30.89	31.63	32.09	32.46	33.77	34.28	34.57	34.75	35.77
361	27.54	27.91	27.91	27.9	28.02	28.09	28.22	28.77	29.17	29.58	29.9	32.28		361	29.25	29.94	30.09	30.14	30.26	30.32	30.38	31.35	32.12	32.79	33.31	35.1		361	26.99	28.91	30.43	31.46	32.21	32.79	33.16	34.56	35.13	35.34	35.62	36.62
362	27.5	27.91	27.93	27.89	28.01	28.09	28.19	28.76	29.15	29.59	29.89	32.39		362	29.25	29.94	30.1	30.15	30.29	30.38	30.42	31.46	32.23	32.92	33.45	35.31		362	27.02	29.01	30.59	31.69	32.46	33.1	33.4	34.88	35.48	35.68	35.94	36.96
363	27.38	27.77	27.8	27.76	27.9	27.92	28.08	28.6	29.07	29.51	29.85	32.4		363	29.11	29.76	29.88	30.01	30.14	30.26	30.37	31.48	32.25	32.95	33.5	35.38		363	26.99	28.98	30.75	31.81	32.67	33.35	33.69	35.24	35.83	36.1	36.32	37.35
364	27.2	27.55	27.59	27.58	27.74	27.74	27.87	28.4	28.92	29.37	29.73	32.35		364	28.83	29.43	29.62	29.78	29.93	30.07	30.19	31.38	32.17	32.92	33.51	35.36		364	26.92	28.93	30.75	31.94	32.84	33.55	33.91	35.54	36.08	36.37	36.63	37.62
365	27.08	27.42	27.37	27.45	27.59	27.58	27.7	28.31	28.78	29.23	29.7	32.37		365	28.6	29.22	29.42	29.58	29.79	29.96	30.05	31.4	32.24	33.02	33.61	35.47		365	26.88	28.96	30.83	32.11	33.06	33.85	34.2	35.92	36.43	36.76	37.02	38
366	26.97	27.33	27.28	27.32	27.5	27.49	27.64	28.24	28.64	29.19	29.64	32.45		366	28.42	29.09	29.32	29.46	29.69	29.87	30.07	31.41	32.31	33.08	33.72	35.62		366	26.9	29.08	31.05	32.34	33.35	34.24	34.59	36.32	36.86	37.22	37.49	38.44
367	26.88	27.26	27.25	27.28	27.46	27.43	27.57	28.16	28.61	29.13	29.6	32.56		367	28.31	28.99	29.21	29.4	29.68	29.88	30.03	31.55	32.46	33.24	33.83	35.88		367	27.01	29.24	31.31	32.59	33.71	34.55	34.96	36.79	37.27	37.67	37.88	38.94
368	26.85	27.2	27.2	27.23	27.4	27.38	27.57	28.12	28.59	29.11	29.57	32.57		368	28.19	28.9	29.12	29.3	29.6	29.87	30.06	31.62	32.53	33.31	33.91	35.94		368	27.08	29.4	31.5	32.82	33.99	34.87	35.28	37.22	37.67	38.05	38.25	39.27
369	26.79	27.13	27.14	27.18	27.39	27.4	27.54	28.09	28.5	29.07	29.6	32.68		369	28.11	28.77	29.01	29.26	29.59	29.81	29.99	31.63	32.56	33.37	34.01	36.01		369	27.13	29.53	31.67	33.06	34.21	35.16	35.55	37.49	37.96	38.32	38.58	39.62
370	26.8	27.15	27.16	27.18	27.39	27.37	27.57	28.09	28.55	29.14	29.61	32.76		370	28.11	28.74	28.99	29.28	29.59	29.81	30.06	31.72	32.71	33.52	34.17	36.17		370	27.28	29.72	31.9	33.31	34.48	35.44	35.93	37.84	38.4	38.72	38.95	40
371	26.83	27.18	27.2	27.25	27.42	27.43	27.61	28.14	28.63	29.19	29.7	32.91		371	28.15	28.86	29.06	29.32	29.63	29.93	30.15	31.84	32.85	33.74	34.36	36.26		371	27.52	29.97	32.2	33.64	34.86	35.83	36.27	38.19	38.74	39.22	39.36	40.36
372	26.91	27.3	27.28	27.34	27.49	27.5	27.66	28.2	28.63	29.2	29.75	33.01		372	28.18	28.9	29.11	29.4	29.68	29.98	30.23	31.95	32.92	33.8	34.5	36.37		372	27.76	30.21	32.46	33.9	35.08	36.04	36.5	38.52	39.02	39.39	39.68	40.65
373	27.01	27.45	27.38	27.43	27.55	27.62	27.75	28.29	28.72	29.29	29.83	33.12		373	28.24	28.96	29.13	29.46	29.74	30.01	30.29	32.06	33.01	33.82	34.55	36.42		373	28.02	30.46	32.68	34.13	35.27	36.26	36.7	38.75	39.26	39.59	39.89	40.83
374	27.18	27.56	27.54	27.61	27.72	27.77	27.92	28.39	28.91	29.47	29.96	33.22		374	28.38	29.07	29.25	29.59	29.87	30.15	30.39	32.17	33.15	33.97	34.63	36.46		374	28.35	30.7	32.91	34.41	35.53	36.53	36.98	38.95	39.52	39.87	40.07	41.02
375	27.41	27.76	27.77	27.81	27.92	27.99	28.11	28.6	29.12	29.59	30.16	33.46		375	28.6	29.28	29.48	29.77	30.03	30.37	30.58	32.37	33.35	34.1	34.79	36.57		375	28.72	31.1	33.27	34.68	35.79	36.79	37.2	39.17	39.81	40.06	40.26	41.28
376	27.71	28.11	28.11	28.12	28.26	28.29	28.44	28.93	29.38	29.89	30.39	33.77		376	28.98	29.62	29.86	30.09	30.37	30.7	30.87	32.61	33.61	34.36	34.93	36.73		376	29.3	31.57	33.72	35.07	36.17	37.06	37.53	39.43	40.09	40.38	40.54	41.58
377	28.14	28.51	28.54	28.54	28.64	28.67	28.81	29.3	29.72	30.23	30.7	34.08		377	29.4	30.04	30.3	30.52	30.75	31.07	31.23	32.92	33.92	34.71	35.22	36.97		377	29.9	32.11	34.21	35.53	36.58	37.43	37.91	39.75	40.36	40.65	40.91	41.91
378	28.51	28.92	28.88	28.93	28.99	29.04	29.16	29.64	30.03	30.54	31.02	34.28		378	29.8	30.4	30.59	30.83	31.05	31.28	31.51	33.12	34.07	34.84	35.37	37.02		378	30.37	32.52	34.46	35.79	36.78	37.55	38.05	39.85	40.46	40.74	41.03	41.96
379	28.87	29.23	29.22	29.26	29.37	29.4	29.49	29.95	30.32	30.77	31.3	34.5		379	30.1	30.63	30.81	31	31.23	31.5	31.71	33.17	34.08	34.75	35.29	36.91		379	30.82	32.73	34.67	35.83	36.79	37.56	37.97	39.74	40.27	40.53	40.78	41.78
380	29.29	29.7	29.67	29.68	29.87	29.83	29.97	30.36	30.7	31.15	31.68	34.73		380	30.5	31.1	31.2	31.33	31.64	31.82	32	33.34	34.12	34.76	35.3	36.75		380	31.35	33.14	34.89	35.98	36.86	37.62	37.99	39.67	40.19	40.5	40.71	41.65
381	29.8	30.2	30.23	30.26	30.37	30.36	30.53	30.85	31.14	31.58	32.02	35.01		381	31.04	31.53	31.61	31.81	32.02	32.21	32.37	33.59	34.25	34.87	35.36	36.73		381	31.97	33.6	35.15	36.18	36.97	37.72	38.08	39.63	40.06	40.4	40.56	41.58
382	30.42	30.82	30.8	30.8	30.95	31.02	31.08	31.41	31.64	32.08	32.49	35.37		382	31.62	32.08	32.16	32.27	32.47	32.71	32.79	33.88	34.41	35.01	35.48	36.74		382	32.66	34.11	35.54	36.41	37.16	37.81	38.08	39.5	39.97	40.32	40.52	41.49
383	31.15	31.56	31.48	31.49	31.67	31.67	31.81	32.09	32.28	32.71	33.07	35.85		383	32.33	32.77	32.82	32.91	33.05	33.17	33.3	34.32	34.76	35.24	35.65	36.87		383	33.5	34.75	36.02	36.78	37.39	37.94	38.25	39.55	40.06	40.34	40.54	41.47
384	31.81	32.28	32.21	32.28	32.41	32.4	32.52	32.72	32.92	33.3	33.63	36.37		384	33.02	33.53	33.44	33.6	33.71	33.78	33.83	34.63	34.99	35.46	35.83	36.96		384	34.26	35.38	36.43	37.14	37.67	38.13	38.36	39.54	40.02	40.31	40.48	41.49
385	32.55	32.97	32.95	32.99	33.1	33.1	33.2	33.4	33.55	33.91	34.21	36.75		385	33.79	34.21	34.13	34.2	34.23	34.32	34.39	34.95	35.28	35.67	36.01	36.97		385	35.03	35.95	36.79	37.42	37.85	38.23	38.41	39.55	39.96	40.19	40.39	41.38
386	33.34	33.77	33.68	33.74	33.88	33.9	33.95	34.06	34.25	34.55	34.81	37.23		386	34.62	34.99	34.83	34.85	34.86	34.95	34.94	35.31	35.6	35.89	36.18	37.05		386	35.87	36.53	37.19	37.69	37.97	38.34	38.42	39.48	39.94	40.1	40.36	41.31
387	34.2	34.59	34.54	34.56	34.73	34.64	34.75	34.85	34.96	35.17	35.45	37.75		387	35.46	35.78	35.61	35.57	35.53	35.55	35.56	35.76	35.88	36.15	36.43	37.17		387	36.73	37.12	37.66	37.99	38.21	38.51	38.58	39.5	39.94	40.06	40.37	41.32
388	34.92	35.33	35.31	35.3	35.45	35.4	35.49	35.55	35.58	35.81	36.07	38.19		388	36.17	36.49	36.27	36.19	36.17	36.09	36.12	36.12	36.07	36.35	36.58	37.26		388	37.42	37.64	38.05	38.24	38.38	38.6	38.66	39.48	39.87	40.05	40.31	41.21
389	35.7	36.07	36.04	36.03	36.15	36.16	36.23	36.22	36.26	36.41	36.64	38.54		389	36.91	37.14	36.91	36.8	36.71	36.68	36.64	36.49	36.35	36.55	36.72	37.26		389	38.1	38.08	38.34	38.47	38.49	38.69	38.7	39.43	39.81	40.03	40.24	41.12
390	36.48	36.91	36.88	36.87	36.96	36.96	37.02	36.95	37	37.11	37.25	39.12		390	37.71	37.98	37.68	37.51	37.36	37.34	37.25	36.9	36.72	36.85	36.94	37.45		390	38.93	38.69	38.73	38.76	38.74	38.87	38.81	39.47	39.91	40.09	40.27	41.24
391	37.33	37.8	37.77	37.71	37.81	37.79	37.86	37.78	37.77	37.84	37.92	39.76		391	38.64	38.93	38.55	38.36	38.19	38.05	37.96	37.45	37.2	37.26	37.35	37.81		391	39.77	39.4	39.34	39.22	39.15	39.13	39.12	39.65	40.15	40.3	40.52	41.51
392	38.05	38.51	38.44	38.4	38.53	38.45	38.54	38.45	38.35	38.38	38.48	40.15		392	39.38	39.57	39.19	38.97	38.82	38.67	38.54	37.89	37.55	37.53	37.64	37.94		392	40.4	39.92	39.7	39.52	39.37	39.32	39.29	39.83	40.21	40.37	40.62	41.61
393	38.66	39.16	39.06	39.06	39.16	39.01	39.17	39.03	38.85	38.93	39	40.58		393	40	40.16	39.77	39.52	39.36	39.1	39.01	38.22	37.79	37.75	37.8	38.1		393	40.95	40.35	40.01	39.81	39.53	39.45	39.44	39.9	40.29	40.49	40.66	41.69
394	39.26	39.74	39.68	39.65	39.72	39.67	39.77	39.58	39.42	39.49	39.49	40.99		394	40.63	40.76	40.43	40.08	39.85	39.63	39.54	38.64	38.15	38.06	38.12	38.27		394	41.47	40.73	40.36	40.13	39.83	39.71	39.63	40.09	40.49	40.66	40.84	41.87
395	39.77	40.22	40.11	40.06	40.19	40.14	40.18	40	39.81	39.89	39.84	41.27		395	41.07	41.21	40.72	40.5	40.24	39.99	39.88	38.89	38.37	38.26	38.29	38.46		395	41.85	41.03	40.52	40.25	39.97	39.84	39.72	40.15	40.49	40.73	40.9	41.92
396	40.09	40.52	40.48	40.41	40.55	40.49	40.54	40.34	40.2	40.16	40.15	41.51		396	41.35	41.51	41.01	40.74	40.5	40.29	40.13	39.12	38.62	38.42	38.46	38.59		396	42.08	41.19	40.67	40.33	40.07	39.92	39.8	40.16	40.56	40.75	40.91	41.9
397	40.32	40.82	40.76	40.7	40.78	40.78	40.8	40.63	40.47	40.36	40.42	41.77		397	41.65	41.81	41.3	40.98	40.77	40.6	40.42	39.39	38.83	38.63	38.65	38.78		397	42.38	41.37	40.8	40.41	40.11	40.02	39.88	40.27	40.65	40.81	41	42.05
398	40.59	41.02	41.02	40.92	41.02	41.03	41.07	40.88	40.7	40.59	40.68	41.99		398	41.9	42	41.61	41.25	41.06	40.89	40.72	39.71	39.14	38.92	38.97	39.09		398	42.57	41.5	40.99	40.6	40.29	40.21	40.04	40.47	40.81	40.97	41.22	42.21
399	40.77	41.2	41.14	41.07	41.17	41.17	41.23	41.02	40.88	40.78	40.89	42.22		399	42.11	42.19	41.77	41.51	41.29	41.1	40.95	39.95	39.37	39.17	39.27	39.4		399	42.75	41.67	41.11	40.8	40.47	40.34	40.2	40.57	40.94	41.15	41.39	42.41
400	40.79	41.22	41.13	41.16	41.29	41.26	41.23	41.06	40.9	40.84	40.95	42.35		400	42.15	42.3	41.82	41.56	41.38	41.22	41.07	40.15	39.59	39.44	39.48	39.66		400	42.76	41.69	41.12	40.85	40.53	40.42	40.29	40.71	41.1	41.3	41.5	42.51
401	40.73	41.14	41.08	41.11	41.24	41.2	41.27	41.01	40.86	40.86	40.98	42.42		401	42.11	42.26	41.85	41.63	41.41	41.25	41.17	40.27	39.79	39.66	39.72	39.95		401	42.67	41.63	41.18	40.84	40.61	40.46	40.42	40.81	41.2	41.41	41.64	42.71
402	40.57	41.02	40.94	40.96	41.09	41.05	41.16	40.94	40.8	40.86	40.98	42.47		402	42.03	42.23	41.82	41.66	41.43	41.29	41.2	40.43	40.05	39.92	40.03	40.33		402	42.58	41.66	41.21	40.96	40.73	40.6	40.56	41.05	41.41	41.64	41.86	42.92
403	40.47	40.9	40.89	40.87	40.95	40.94	41.07	40.91	40.78	40.84	40.91	42.6		403	41.94	42.22	41.86	41.73	41.52	41.37	41.32	40.75	40.42	40.35	40.42	40.87		403	42.49	41.73	41.39	41.14	40.92	40.87	40.8	41.35	41.8	42	42.16	43.35
404	40.27	40.73	40.69	40.69	40.75	40.77	40.86	40.75	40.63	40.77	40.88	42.71		404	41.81	42.12	41.78	41.74	41.53	41.41	41.39	40.98	40.72	40.76	40.87	41.44		404	42.31	41.76	41.47	41.29	41.11	41.04	41.03	41.68	42.08	42.32	42.53	43.7
405	39.89	40.4	40.36	40.36	40.44	40.45	40.5	40.45	40.43	40.51	40.68	42.6		405	41.5	41.84	41.51	41.48	41.32	41.29	41.24	41	40.88	40.9	41.1	41.78		405	41.94	41.57	41.36	41.27	41.11	41.11	41.09	41.8	42.29	42.48	42.7	43.86
406	39.42	39.92	39.88	39.86	39.92	39.99	40.02	39.98	40.02	40.15	40.31	42.46		406	40.99	41.35	41.12	41.07	40.95	40.97	40.94	40.94	40.85	41.01	41.22	42.06		406	41.47	41.25	41.16	41.15	41.06	41.11	41.08	41.85	42.37	42.6	42.8	43.97
407	38.92	39.4	39.33	39.34	39.42	39.45	39.53	39.53	39.55	39.76	40	42.3		407	40.48	40.82	40.65	40.63	40.57	40.64	40.63	40.83	40.86	41.13	41.36	42.34		407	40.92	40.86	40.88	41.02	41	41.11	41.13	41.97	42.47	42.75	42.96	44.16
408	38.35	38.83	38.74	38.73	38.88	38.91	38.98	39.07	39.13	39.38	39.67	42.11		408	39.93	40.28	40.16	40.19	40.2	40.32	40.29	40.78	40.94	41.3	41.58	42.74		408	40.38	40.52	40.72	40.91	41.03	41.21	41.24	42.26	42.72	43.01	43.22	44.4
409	37.8	38.25	38.24	38.23	38.37	38.41	38.49	38.61	38.76	39.01	39.36	42.02		409	39.37	39.8	39.75	39.86	39.89	40.04	40.11	40.78	41.2	41.58	41.98	43.29		409	39.92	40.24	40.67	40.96	41.16	41.39	41.5	42.63	43.16	43.41	43.68	44.83
410	37.22	37.74	37.73	37.67	37.84	37.86	37.94	38.1	38.33	38.62	39.01	41.92		410	38.82	39.36	39.36	39.46	39.56	39.72	39.85	40.78	41.36	41.8	42.32	43.8		410	39.38	39.99	40.59	41	41.29	41.59	41.72	42.93	43.57	43.82	44.09	45.28
411	36.69	37.2	37.14	37.1	37.21	37.25	37.37	37.59	37.82	38.15	38.58	41.73		411	38.24	38.76	38.86	38.98	39.12	39.3	39.48	40.67	41.37	41.99	42.49	44.26		411	38.72	39.64	40.44	40.92	41.3	41.66	41.9	43.25	43.92	44.15	44.46	45.71
412	36.07	36.51	36.48	36.5	36.64	36.71	36.75	37.04	37.3	37.69	38.12	41.53		412	37.64	38.14	38.29	38.48	38.75	38.9	39.15	40.63	41.44	42.14	42.71	44.73		412	38.12	39.25	40.29	40.91	41.41	41.89	42.12	43.65	44.33	44.6	44.86	46.16
413	35.45	35.92	35.93	35.91	36.07	36.12	36.22	36.48	36.85	37.27	37.74	41.39		413	37.01	37.6	37.82	38.04	38.37	38.57	38.86	40.59	41.64	42.41	43.06	45.32		413	37.54	38.93	40.17	40.95	41.65	42.18	42.47	44.13	44.87	45.14	45.39	46.74
414	34.88	35.33	35.31	35.32	35.49	35.55	35.62	35.97	36.39	36.85	37.39	41.27		414	36.44	37.13	37.35	37.61	37.94	38.3	38.52	40.56	41.84	42.73	43.42	45.95		414	36.99	38.65	40.11	41.07	41.85	42.52	42.84	44.71	45.49	45.77	46.05	47.37
415	34.36	34.79	34.78	34.76	34.92	34.99	35.08	35.45	35.93	36.43	37.04	41.15		415	35.91	36.6	36.91	37.25	37.6	37.99	38.29	40.59	42.01	43.07	43.88	46.59		415	36.45	38.39	40.1	41.23	42.12	42.87	43.28	45.32	46.13	46.47	46.76	48.07
416	33.78	34.25	34.25	34.25	34.4	34.46	34.59	35	35.5	36.07	36.72	41.07		416	35.38	36.12	36.5	36.91	37.3	37.71	38.09	40.69	42.25	43.45	44.32	47.29		416	35.93	38.19	40.12	41.43	42.47	43.24	43.8	46.02	46.88	47.22	47.53	48.9
417	33.29	33.78	33.75	33.78	33.94	33.99	34.09	34.56	35.12	35.73	36.4	41.08		417	34.96	35.73	36.18	36.64	37.09	37.49	37.87	40.79	42.59	43.9	44.8	48.14		417	35.5	38.05	40.22	41.69	42.87	43.77	44.32	46.77	47.73	48.06	48.41	49.82
418	32.78	33.33	33.3	33.33	33.47	33.54	33.6	34.17	34.75	35.46	36.13	40.99		418	34.53	35.37	35.88	36.37	36.84	37.26	37.73	40.94	42.93	44.4	45.34	48.94		418	35.02	37.92	40.31	41.97	43.31	44.28	44.93	47.59	48.62	48.97	49.26	50.71
419	32.34	32.9	32.85	32.91	33	33.08	33.2	33.78	34.41	35.12	35.85	40.96		419	34.07	34.99	35.55	36.09	36.61	37.08	37.58	41.08	43.23	44.84	45.88	49.75		419	34.55	37.76	40.41	42.26	43.72	44.77	45.54	48.46	49.45	49.84	50.16	51.61
420	31.91	32.48	32.42	32.48	32.58	32.67	32.79	33.38	34.1	34.87	35.57	40.96		420	33.7	34.64	35.24	35.84	36.37	36.91	37.46	41.21	43.6	45.33	46.38	50.55		420	34.16	37.61	40.52	42.53	44.17	45.3	46.13	49.23	50.34	50.73	51.07	52.6
421	31.49	32.06	32.02	32.06	32.14	32.25	32.35	33.04	33.76	34.56	35.3	40.94		421	33.26	34.28	34.91	35.56	36.1	36.66	37.25	41.3	43.81	45.68	46.77	51.22		421	33.71	37.45	40.49	42.7	44.45	45.66	46.63	49.96	51.07	51.46	51.84	53.37
422	31.04	31.59	31.57	31.62	31.7	31.78	31.9	32.6	33.37	34.21	35.02	40.84		422	32.76	33.76	34.49	35.16	35.79	36.36	36.97	41.26	43.99	45.92	47.08	51.8		422	33.2	37.12	40.44	42.77	44.64	45.96	47.01	50.55	51.69	52.12	52.52	54.03
423	30.54	31.12	31.08	31.16	31.23	31.31	31.46	32.17	33	33.86	34.7	40.73		423	32.3	33.32	34.1	34.83	35.5	36.09	36.74	41.27	44.21	46.22	47.48	52.4		423	32.73	36.86	40.39	42.9	44.93	46.33	47.42	51.12	52.35	52.8	53.19	54.71
424	30.09	30.64	30.62	30.68	30.76	30.86	31.02	31.78	32.64	33.55	34.41	40.63		424	31.82	32.92	33.74	34.48	35.16	35.82	36.54	41.3	44.39	46.52	47.83	52.93		424	32.23	36.61	40.36	42.99	45.16	46.66	47.83	51.7	53.02	53.44	53.84	55.37
425	29.61	30.14	30.13	30.2	30.29	30.38	30.52	31.33	32.22	33.18	34.06	40.48		425	31.31	32.4	33.27	34.03	34.78	35.46	36.19	41.21	44.37	46.63	47.98	53.33		425	31.7	36.22	40.2	42.93	45.25	46.84	48.05	52.13	53.46	53.89	54.28	55.85
426	29.1	29.61	29.63	29.66	29.77	29.9	30.01	30.86	31.78	32.76	33.69	40.26		426	30.75	31.86	32.77	33.55	34.34	35.08	35.81	40.99	44.31	46.63	48.03	53.52		426	31.15	35.82	39.95	42.82	45.23	46.95	48.19	52.42	53.8	54.24	54.64	56.17
427	28.58	29.09	29.09	29.16	29.27	29.4	29.52	30.37	31.31	32.34	33.3	39.99		427	30.15	31.29	32.23	33.03	33.86	34.67	35.41	40.78	44.19	46.59	48.08	53.75		427	30.57	35.38	39.69	42.68	45.13	47.03	48.34	52.7	54.09	54.53	54.94	56.48
428	28.05	28.57	28.55	28.64	28.77	28.89	29.03	29.91	30.89	31.92	32.94	39.76		428	29.63	30.8	31.72	32.58	33.43	34.28	35.08	40.6	44.14	46.6	48.17	54.03		428	30.04	34.99	39.43	42.52	45.16	47.1	48.5	53	54.43	54.9	55.28	56.81
429	27.54	28.06	28.05	28.14	28.3	28.41	28.56	29.47	30.48	31.55	32.57	39.59		429	29.11	30.31	31.29	32.19	33.07	33.96	34.74	40.47	44.12	46.71	48.31	54.34		429	29.53	34.62	39.23	42.46	45.2	47.26	48.67	53.41	54.82	55.34	55.64	57.25
430	27.08	27.6	27.61	27.69	27.84	27.96	28.11	29.06	30.1	31.17	32.27	39.44		430	28.63	29.85	30.88	31.81	32.75	33.64	34.46	40.39	44.14	46.76	48.46	54.73		430	29.05	34.3	39.04	42.41	45.25	47.39	48.87	53.78	55.2	55.72	56.09	57.68
431	26.66	27.14	27.18	27.24	27.4	27.51	27.68	28.65	29.75	30.86	31.97	39.28		431	28.18	29.44	30.47	31.44	32.42	33.33	34.18	40.31	44.19	46.87	48.62	55.08		431	28.61	33.99	38.88	42.38	45.33	47.52	49.06	54.15	55.65	56.18	56.52	58.16
432	26.25	26.75	26.77	26.86	27	27.13	27.26	28.28	29.39	30.56	31.7	39.18		432	27.82	29.09	30.14	31.16	32.15	33.11	33.99	40.24	44.28	47.08	48.83	55.49		432	28.25	33.75	38.83	42.42	45.47	47.8	49.34	54.63	56.16	56.74	57.08	58.65
433	25.89	26.38	26.4	26.5	26.64	26.77	26.9	27.95	29.07	30.29	31.46	39.08		433	27.45	28.79	29.88	30.9	31.92	32.9	33.78	40.24	44.38	47.25	49.1	55.94		433	27.91	33.55	38.77	42.48	45.66	48.06	49.65	55.08	56.65	57.23	57.62	59.2
434	25.53	26.01	26.01	26.12	26.26	26.39	26.54	27.59	28.76	29.97	31.19	38.91		434	27.06	28.38	29.54	30.57	31.6	32.61	33.54	40.09	44.36	47.28	49.26	56.16		434	27.47	33.27	38.6	42.41	45.68	48.14	49.84	55.37	57	57.58	58	59.55
435	25.13	25.63	25.63	25.71	25.88	26.02	26.18	27.23	28.42	29.66	30.88	38.77		435	26.66	27.99	29.14	30.19	31.27	32.29	33.24	39.91	44.25	47.27	49.25	56.35		435	27.05	32.92	38.34	42.27	45.65	48.24	49.99	55.59	57.25	57.86	58.26	59.85
436	24.77	25.28	25.26	25.38	25.53	25.67	25.82	26.93	28.12	29.4	30.61	38.6		436	26.27	27.62	28.81	29.87	30.97	32.01	32.95	39.79	44.17	47.32	49.29	56.49		436	26.66	32.61	38.19	42.24	45.68	48.36	50.11	55.92	57.56	58.17	58.61	60.24
437	24.43	24.97	24.98	25.1	25.25	25.35	25.52	26.63	27.9	29.17	30.38	38.5		437	25.96	27.33	28.55	29.63	30.73	31.81	32.79	39.74	44.23	47.4	49.4	56.7		437	26.33	32.4	38.13	42.23	45.82	48.52	50.33	56.34	58	58.56	58.99	60.63
438	24.18	24.72	24.72	24.84	24.98	25.12	25.28	26.42	27.69	28.97	30.21	38.44		438	25.71	27.12	28.36	29.44	30.57	31.64	32.65	39.69	44.3	47.58	49.57	57.06		438	26.07	32.26	38.09	42.27	45.95	48.73	50.62	56.77	58.45	59.06	59.51	61.12
439	23.96	24.52	24.55	24.62	24.77	24.92	25.09	26.24	27.52	28.86	30.07	38.47		439	25.52	26.99	28.24	29.33	30.46	31.57	32.58	39.75	44.43	47.77	49.79	57.48		439	25.83	32.18	38.12	42.4	46.2	49	50.96	57.25	58.95	59.59	60.08	61.69
440	23.81	24.36	24.39	24.47	24.62	24.77	24.92	26.12	27.4	28.75	29.99	38.49		440	25.39	26.85	28.11	29.22	30.37	31.48	32.52	39.79	44.6	47.95	49.97	57.8		440	25.65	32.09	38.14	42.56	46.43	49.25	51.3	57.69	59.47	60.13	60.56	62.23
441	23.68	24.23	24.25	24.35	24.49	24.64	24.8	25.99	27.28	28.64	29.93	38.48		441	25.23	26.7	27.96	29.1	30.27	31.38	32.41	39.77	44.59	48	50.06	57.96		441	25.44	31.95	38.12	42.64	46.54	49.45	51.51	58	59.8	60.44	60.95	62.6
442	23.55	24.11	24.12	24.22	24.38	24.51	24.68	25.86	27.18	28.53	29.83	38.43		442	25.06	26.53	27.79	28.95	30.14	31.25	32.26	39.67	44.51	47.97	50.08	57.97		442	25.23	31.77	38.04	42.59	46.59	49.51	51.62	58.22	59.99	60.72	61.19	62.86
443	23.46	23.99	24.01	24.12	24.28	24.41	24.59	25.77	27.12	28.45	29.76	38.41		443	24.93	26.4	27.69	28.86	30.02	31.16	32.23	39.66	44.53	47.98	50.13	58.04		443	25.04	31.65	37.98	42.62	46.64	49.68	51.83	58.52	60.39	61.02	61.46	63.12
444	23.45	23.99	24	24.09	24.25	24.39	24.57	25.79	27.12	28.48	29.78	38.55		444	24.93	26.4	27.7	28.87	30.04	31.22	32.28	39.78	44.71	48.18	50.32	58.28		444	24.99	31.67	38.1	42.82	46.94	50.01	52.16	59.01	60.88	61.49	61.94	63.68
445	23.5	24.05	24.06	24.15	24.3	24.45	24.61	25.86	27.2	28.58	29.86	38.7		445	24.99	26.47	27.82	28.99	30.18	31.33	32.41	39.99	44.97	48.46	50.62	58.71		445	25	31.8	38.34	43.11	47.33	50.43	52.64	59.57	61.49	62.1	62.62	64.37
446	23.62	24.14	24.18	24.28	24.41	24.56	24.72	25.97	27.3	28.69	30.02	38.91		446	25.08	26.58	27.96	29.13	30.36	31.48	32.57	40.17	45.22	48.75	50.9	59.09		446	25.06	31.92	38.57	43.45	47.69	50.83	53.09	60.1	62.04	62.69	63.2	64.97
447	23.7	24.23	24.24	24.35	24.5	24.64	24.8	26.06	27.4	28.79	30.12	39.05		447	25.14	26.66	28	29.17	30.42	31.56	32.62	40.26	45.33	48.89	51.05	59.21		447	25.03	32	38.71	43.58	47.89	51.11	53.39	60.48	62.39	63.02	63.55	65.36
448	23.79	24.32	24.33	24.43	24.58	24.71	24.89	26.12	27.49	28.88	30.21	39.11		448	25.18	26.69	28.02	29.19	30.42	31.58	32.68	40.3	45.32	48.89	51.06	59.18		448	25.01	31.98	38.74	43.67	48.03	51.27	53.59	60.7	62.6	63.3	63.78	65.52
449	23.9	24.41	24.43	24.54	24.69	24.83	24.99	26.22	27.57	28.97	30.3	39.24		449	25.23	26.72	28.08	29.23	30.48	31.64	32.73	40.3	45.33	48.89	51.07	59.16		449	25	32.01	38.82	43.78	48.19	51.45	53.8	60.9	62.83	63.5	64.02	65.75
450	24.04	24.55	24.58	24.68	24.83	24.96	25.12	26.38	27.74	29.13	30.46	39.39		450	25.32	26.82	28.16	29.34	30.58	31.77	32.83	40.4	45.43	48.98	51.14	59.18		450	25.07	32.1	38.95	43.93	48.39	51.74	54.06	61.24	63.17	63.83	64.33	66.04
451	24.23	24.78	24.8	24.88	25.04	25.18	25.33	26.59	27.95	29.36	30.7	39.64		451	25.5	27.01	28.36	29.55	30.77	31.94	33.05	40.62	45.67	49.17	51.36	59.4		451	25.22	32.33	39.23	44.26	48.74	52.14	54.5	61.72	63.66	64.28	64.85	66.47
452	24.47	25	25.05	25.12	25.29	25.43	25.61	26.83	28.2	29.6	30.95	39.93		452	25.75	27.25	28.61	29.8	31.02	32.2	33.32	40.89	45.91	49.41	51.62	59.66		452	25.43	32.58	39.56	44.66	49.16	52.6	54.98	62.24	64.17	64.82	65.37	67.03
453	24.71	25.22	25.26	25.37	25.52	25.67	25.85	27.06	28.44	29.86	31.2	40.18		453	25.97	27.45	28.81	30.03	31.26	32.46	33.57	41.14	46.16	49.65	51.84	59.83		453	25.6	32.79	39.84	45	49.57	53	55.42	62.73	64.64	65.36	65.81	67.5
454	24.95	25.44	25.5	25.6	25.76	25.92	26.09	27.35	28.69	30.12	31.48	40.44		454	26.2	27.68	29.05	30.25	31.52	32.73	33.83	41.41	46.39	49.88	52.06	59.98		454	25.79	33.03	40.13	45.32	49.93	53.41	55.82	63.23	65.09	65.81	66.24	67.97
455	25.2	25.69	25.78	25.86	26.03	26.19	26.35	27.59	28.97	30.36	31.74	40.7		455	26.43	27.95	29.3	30.49	31.78	32.98	34.11	41.64	46.66	50.08	52.25	60.16		455	26.03	33.3	40.46	45.69	50.36	53.85	56.27	63.68	65.6	66.3	66.74	68.41
456	25.47	26.01	26.04	26.14	26.31	26.45	26.64	27.87	29.27	30.68	32.02	41.02		456	26.69	28.24	29.58	30.77	32.03	33.27	34.38	41.93	46.91	50.36	52.48	60.38		456	26.3	33.62	40.81	46.08	50.78	54.33	56.81	64.19	66.13	66.82	67.24	68.88
457	25.79	26.33	26.35	26.44	26.62	26.77	26.96	28.18	29.59	31.02	32.36	41.37		457	27.02	28.59	29.92	31.12	32.38	33.6	34.7	42.26	47.25	50.69	52.86	60.7		457	26.61	34.05	41.27	46.56	51.27	54.88	57.37	64.82	66.76	67.47	67.92	69.52
458	26.17	26.69	26.75	26.84	27	27.17	27.33	28.6	30	31.45	32.8	41.83		458	27.47	29.02	30.37	31.61	32.86	34.09	35.2	42.8	47.79	51.29	53.43	61.22		458	27.06	34.56	41.88	47.28	52.02	55.67	58.17	65.74	67.66	68.36	68.85	70.39
459	26.58	27.16	27.18	27.3	27.43	27.59	27.78	29.06	30.48	31.93	33.3	42.38		459	27.93	29.56	30.92	32.16	33.42	34.63	35.77	43.41	48.46	52	54.15	61.93		459	27.53	35.2	42.61	48.11	52.89	56.51	59.07	66.74	68.68	69.39	69.9	71.45
460	27.02	27.61	27.65	27.73	27.89	28.05	28.22	29.53	30.93	32.41	33.76	42.88		460	28.33	29.95	31.38	32.6	33.87	35.08	36.2	43.82	48.85	52.35	54.49	62.29		460	27.91	35.65	43.18	48.67	53.52	57.19	59.77	67.41	69.42	70.11	70.58	72.19
461	27.25	27.8	27.86	27.94	28.11	28.27	28.46	29.74	31.17	32.63	33.99	43.08		461	28.52	30.11	31.53	32.75	34.02	35.24	36.37	43.93	48.92	52.42	54.53	62.2		461	28.07	35.81	43.37	48.85	53.72	57.44	60.03	67.62	69.61	70.32	70.78	72.36
462	27.52	28.09	28.12	28.2	28.37	28.55	28.71	30.01	31.42	32.92	34.29	43.34		462	28.78	30.35	31.75	32.98	34.28	35.48	36.62	44.17	49.12	52.6	54.71	62.32		462	28.33	36.07	43.62	49.16	54.05	57.8	60.39	68.03	70	70.7	71.17	72.71
463	27.83	28.43	28.43	28.54	28.71	28.89	29.06	30.34	31.75	33.24	34.65	43.68		463	29.1	30.69	32.08	33.32	34.62	35.86	36.98	44.53	49.45	52.88	55.03	62.56		463	28.67	36.46	44.05	49.64	54.54	58.34	60.93	68.6	70.55	71.25	71.73	73.21
464	28.2	28.77	28.8	28.93	29.11	29.28	29.45	30.73	32.16	33.63	35	44.11		464	29.49	31.08	32.48	33.69	35.03	36.27	37.42	44.9	49.81	53.28	55.41	62.92		464	29.04	36.89	44.57	50.13	55.12	58.93	61.5	69.2	71.14	71.88	72.36	73.81
465	28.58	29.11	29.16	29.29	29.49	29.64	29.84	31.13	32.58	34.02	35.42	44.56		465	29.84	31.43	32.81	34.04	35.39	36.62	37.75	45.25	50.2	53.62	55.77	63.18		465	29.36	37.25	44.98	50.56	55.58	59.36	61.99	69.71	71.61	72.36	72.85	74.28
466	28.99	29.53	29.57	29.69	29.88	30.06	30.29	31.57	32.99	34.46	35.86	44.95		466	30.17	31.8	33.19	34.43	35.75	36.99	38.14	45.57	50.52	53.93	56.07	63.33		466	29.7	37.61	45.35	50.96	56	59.83	62.45	70.11	72.04	72.79	73.27	74.64
467	29.46	30	30.03	30.19	30.35	30.53	30.73	32.02	33.43	34.94	36.32	45.37		467	30.64	32.25	33.64	34.91	36.21	37.48	38.58	46.04	50.96	54.36	56.48	63.72		467	30.16	38.11	45.85	51.51	56.52	60.38	63.01	70.7	72.66	73.4	73.81	75.16
468	29.97	30.51	30.56	30.69	30.87	31.02	31.21	32.54	33.94	35.41	36.83	45.93		468	31.16	32.78	34.17	35.43	36.75	38	39.1	46.59	51.39	54.8	56.92	64.17		468	30.63	38.61	46.42	52.1	57.12	60.95	63.56	71.37	73.16	73.94	74.39	75.86
469	30.53	31.08	31.11	31.25	31.44	31.56	31.77	33.08	34.49	35.98	37.39	46.43		469	31.71	33.31	34.71	35.97	37.32	38.51	39.66	47.11	51.95	55.31	57.41	64.54		469	31.1	39.11	46.96	52.65	57.72	61.56	64.15	71.9	73.72	74.51	74.94	76.37
470	31.14	31.69	31.71	31.81	32.02	32.2	32.38	33.69	35.14	36.63	38.03	47.01		470	32.32	33.91	35.29	36.56	37.87	39.09	40.23	47.64	52.52	55.85	57.89	64.92		470	31.64	39.68	47.53	53.2	58.24	62.14	64.73	72.43	74.34	75.08	75.46	76.88
471	31.77	32.32	32.38	32.46	32.7	32.85	33.04	34.35	35.83	37.23	38.67	47.65		471	32.92	34.55	35.91	37.14	38.47	39.74	40.85	48.21	53.02	56.31	58.34	65.34		471	32.17	40.28	48.11	53.79	58.8	62.69	65.24	72.95	74.78	75.51	75.93	77.32
472	32.52	33.04	33.09	33.22	33.42	33.59	33.74	35.06	36.48	37.93	39.37	48.27		472	33.59	35.2	36.58	37.81	39.11	40.39	41.47	48.75	53.49	56.81	58.83	65.66		472	32.78	40.83	48.69	54.35	59.33	63.24	65.74	73.35	75.18	75.89	76.35	77.7
473	33.3	33.82	33.9	34.03	34.21	34.36	34.53	35.82	37.29	38.74	40.12	48.99		473	34.28	35.94	37.3	38.5	39.82	41.07	42.16	49.36	54.04	57.32	59.31	66.02		473	33.4	41.48	49.32	54.95	59.9	63.74	66.28	73.77	75.56	76.31	76.74	78.07
474	34.17	34.71	34.77	34.87	35.08	35.25	35.42	36.72	38.13	39.6	40.96	49.72		474	35.11	36.74	38.09	39.3	40.61	41.88	42.95	50.06	54.68	57.86	59.83	66.39		474	34.1	42.21	49.97	55.59	60.52	64.33	66.87	74.28	76.03	76.75	77.14	78.45
475	35.12	35.7	35.76	35.86	36.07	36.22	36.43	37.7	39.08	40.5	41.88	50.55		475	36.02	37.67	39	40.22	41.5	42.74	43.82	50.85	55.41	58.53	60.45	66.88		475	34.92	43	50.76	56.3	61.19	64.91	67.45	74.87	76.52	77.23	77.62	78.92
476	36.17	36.76	36.84	36.96	37.16	37.3	37.48	38.76	40.13	41.54	42.88	51.48		476	37	38.66	39.99	41.21	42.51	43.69	44.79	51.68	56.21	59.28	61.15	67.39		476	35.78	43.86	51.57	57.11	61.96	65.58	68.12	75.42	77.05	77.79	78.14	79.3
477	37.33	37.91	37.98	38.1	38.32	38.46	38.64	39.88	41.25	42.63	43.98	52.4		477	38.09	39.69	41.04	42.25	43.52	44.73	45.78	52.57	56.95	60.01	61.86	67.87		477	36.72	44.82	52.41	57.86	62.66	66.3	68.72	75.84	77.52	78.18	78.56	79.71
478	38.57	39.08	39.16	39.25	39.45	39.63	39.84	41.03	42.4	43.77	45.08	53.36		478	39.23	40.76	42.14	43.32	44.57	45.72	46.77	53.46	57.76	60.73	62.49	68.28		478	37.71	45.69	53.2	58.59	63.27	66.87	69.29	76.21	77.88	78.6	78.89	80
479	39.84	40.4	40.42	40.55	40.75	40.92	41.11	42.33	43.64	44.98	46.25	54.38		479	40.4	41.96	43.29	44.42	45.66	46.78	47.82	54.33	58.55	61.43	63.17	68.72		479	38.73	46.64	54.08	59.37	64	67.48	69.86	76.58	78.23	78.9	79.25	80.3
480	41.32	41.91	41.96	42.08	42.26	42.41	42.61	43.78	45.07	46.36	47.62	55.58		480	41.78	43.36	44.66	45.78	46.97	48.03	49.03	55.41	59.51	62.29	63.96	69.34		480	39.98	47.83	55.16	60.37	64.85	68.23	70.55	77.13	78.72	79.34	79.67	80.74
481	43.02	43.65	43.71	43.8	43.98	44.16	44.34	45.43	46.72	47.96	49.15	56.94		481	43.45	45.04	46.29	47.4	48.55	49.6	50.61	56.75	60.81	63.45	65.06	70.21		481	41.49	49.31	56.49	61.59	66.01	69.21	71.48	77.89	79.52	80.06	80.43	81.38
482	45.06	45.74	45.76	45.89	46.03	46.21	46.37	47.47	48.71	49.9	50.97	58.6		482	45.48	47.18	48.41	49.5	50.57	51.52	52.53	58.56	62.47	65.13	66.59	71.55		482	43.39	51.25	58.29	63.33	67.59	70.58	72.86	79.1	80.7	81.19	81.55	82.51
483	47.1	47.82	47.86	47.98	48.1	48.25	48.41	49.51	50.73	51.86	52.87	60.35		483	47.63	49.32	50.58	51.64	52.67	53.53	54.5	60.42	64.3	66.93	68.22	73.03		483	45.42	53.24	60.15	65.13	69.21	72.03	74.35	80.41	82.04	82.47	82.79	83.81
484	49.41	50.03	50.05	50.14	50.25	50.42	50.56	51.59	52.76	53.83	54.79	61.93		484	49.79	51.32	52.53	53.52	54.45	55.28	56.21	61.83	65.55	67.98	69.2	73.72		484	47.24	54.85	61.53	66.28	70.24	72.95	75.14	80.87	82.45	82.81	83.18	84.12
485	51.07	51.64	51.65	51.76	51.84	52.02	52.18	53.09	54.26	55.22	56.18	62.99		485	51.37	52.76	53.95	54.89	55.74	56.58	57.46	62.85	66.37	68.69	69.84	74.03		485	48.65	56.03	62.52	67.11	70.91	73.49	75.63	81.1	82.64	82.95	83.29	84.18
486	52.97	53.6	53.63	53.72	53.8	53.96	54.08	54.97	56.07	57	57.86	64.45		486	53.22	54.65	55.78	56.69	57.52	58.29	59.16	64.22	67.61	69.81	70.86	74.85		486	50.41	57.66	63.9	68.36	71.98	74.42	76.49	81.68	83.18	83.48	83.77	84.66
487	54.75	55.41	55.42	55.53	55.58	55.73	55.85	56.69	57.7	58.64	59.4	65.66		487	54.9	56.31	57.4	58.25	59.05	59.74	60.58	65.4	68.61	70.71	71.71	75.4		487	52.02	59.05	65.04	69.33	72.79	75.08	77.07	82.07	83.44	83.81	84.06	84.88
488	56.32	56.91	56.94	57.02	57.13	57.27	57.33	58.21	59.1	59.92	60.67	66.63		488	56.29	57.58	58.61	59.4	60.2	60.84	61.63	66.25	69.21	71.12	72.08	75.51		488	53.31	60.08	65.84	69.9	73.2	75.44	77.32	82.05	83.41	83.66	83.91	84.66
489	58.06	58.57	58.6	58.68	58.8	58.94	59.02	59.77	60.65	61.4	62.14	67.66		489	57.86	59.02	59.99	60.73	61.52	62.1	62.88	67.16	69.97	71.73	72.58	75.74		489	54.85	61.29	66.73	70.6	73.72	75.88	77.64	82.11	83.37	83.64	83.91	84.57
490	60.08	60.66	60.66	60.74	60.84	60.98	61.07	61.73	62.55	63.26	63.91	69.09		490	59.81	61.02	61.9	62.6	63.3	63.83	64.6	68.55	71.14	72.85	73.6	76.49		490	56.86	63.02	68.16	71.78	74.75	76.74	78.4	82.58	83.81	84.08	84.31	84.98
491	61.84	62.45	62.47	62.53	62.57	62.7	62.83	63.42	64.15	64.85	65.45	70.32		491	61.53	62.72	63.56	64.22	64.82	65.33	66.05	69.73	72.11	73.72	74.46	77.05		491	58.56	64.46	69.36	72.78	75.58	77.45	79.01	82.95	84.02	84.33	84.57	85.19
492	63.28	63.84	63.8	63.91	63.96	64.12	64.18	64.74	65.43	66.02	66.63	71.14		492	62.88	63.9	64.61	65.27	65.84	66.42	67.02	70.39	72.59	74.05	74.75	77.16		492	59.83	65.37	70.02	73.28	75.91	77.75	79.2	82.89	83.87	84.16	84.35	84.94
493	64.73	65.22	65.18	65.31	65.4	65.54	65.6	66.08	66.68	67.25	67.78	71.93		493	64.21	65.13	65.74	66.34	66.88	67.41	68.01	71.09	73.11	74.42	75.08	77.21		493	61.16	66.37	70.65	73.81	76.23	77.91	79.27	82.79	83.7	83.97	84.14	84.63
494	66.25	66.65	66.74	66.83	66.93	67.05	67.11	67.48	68.09	68.53	69.02	72.88		494	65.63	66.42	67.05	67.55	68.09	68.52	69.14	71.91	73.76	74.9	75.53	77.43		494	62.66	67.47	71.56	74.39	76.65	78.27	79.56	82.76	83.66	83.87	84	84.53
495	67.89	68.39	68.41	68.5	68.61	68.69	68.79	69.14	69.63	70.08	70.55	73.89		495	67.24	68.03	68.56	69.04	69.52	69.92	70.47	73.03	74.68	75.67	76.3	77.82		495	64.43	68.88	72.66	75.23	77.32	78.85	80.08	83.08	83.85	84.1	84.24	84.55
496	69.57	70.05	70.1	70.15	70.21	70.32	70.34	70.7	71.09	71.56	71.94	75.02		496	68.87	69.66	70.16	70.53	70.96	71.37	71.8	74.11	75.6	76.56	77.07	78.49		496	66.21	70.36	73.86	76.19	78.13	79.56	80.57	83.33	84.06	84.39	84.43	84.86
497	71.01	71.5	71.55	71.68	71.71	71.81	71.8	72.08	72.48	72.88	73.18	75.93		497	70.26	71.06	71.48	71.88	72.24	72.58	72.96	75.02	76.4	77.27	77.7	78.94		497	67.78	71.6	74.78	77.04	78.78	80.08	81	83.58	84.26	84.59	84.61	84.94
498	72.36	72.79	72.86	72.96	73.03	73.15	73.1	73.35	73.67	73.99	74.3	76.79		498	71.61	72.33	72.71	73.05	73.32	73.71	74.05	75.91	77.13	77.82	78.23	79.29		498	69.23	72.69	75.68	77.66	79.27	80.54	81.38	83.77	84.37	84.64	84.66	84.94
499	73.59	74.05	73.99	74.17	74.23	74.34	74.32	74.51	74.77	75.06	75.3	77.57		499	72.86	73.49	73.76	74.1	74.34	74.68	75.01	76.63	77.68	78.34	78.69	79.63		499	70.52	73.77	76.42	78.31	79.76	80.93	81.66	83.89	84.41	84.66	84.7	84.98
500	74.82	75.18	75.14	75.3	75.39	75.47	75.47	75.63	75.88	76.07	76.38	78.25		500	74.03	74.58	74.78	75.13	75.37	75.63	75.96	77.39	78.29	78.81	79.18	79.91		500	71.85	74.73	77.11	78.87	80.22	81.28	82	84.02	84.53	84.76	84.82	85
501	75.88	76.28	76.3	76.35	76.47	76.52	76.56	76.63	76.84	77	77.3	78.9		501	75.08	75.61	75.79	76.02	76.28	76.54	76.79	78.02	78.78	79.29	79.65	80.2		501	73.08	75.67	77.8	79.36	80.56	81.56	82.26	84.04	84.49	84.74	84.8	85
502	77.43	77.82	77.84	77.95	78.04	78.05	78.11	78.2	78.38	78.47	78.63	79.97		502	76.67	77.14	77.29	77.46	77.71	77.8	78.16	79.09	79.8	80.19	80.41	80.82		502	74.94	77.14	78.98	80.26	81.34	82.09	82.74	84.35	84.82	84.96	84.96	85.09
503	78.43	78.89	78.85	78.96	79.05	79.14	79.03	79.12	79.23	79.27	79.43	80.67		503	77.73	78.2	78.29	78.51	78.61	78.8	78.98	79.84	80.39	80.69	80.91	81.32		503	76.14	78.11	79.69	80.93	81.85	82.6	83.06	84.63	84.94	85.13	85.09	85.33
504	79.3	79.67	79.69	79.78	79.89	79.89	79.87	79.97	79.97	80.04	80.11	81.23		504	78.52	79.07	79.1	79.29	79.36	79.51	79.69	80.43	80.87	81.13	81.34	81.7		504	77.07	78.9	80.3	81.43	82.26	82.89	83.43	84.76	85.06	85.23	85.19	85.45
505	79.98	80.37	80.43	80.5	80.63	80.65	80.63	80.69	80.69	80.74	80.85	81.73		505	79.32	79.74	79.78	79.95	80.02	80.15	80.32	80.97	81.26	81.56	81.79	82		505	77.97	79.62	80.84	81.83	82.6	83.21	83.7	84.9	85.15	85.37	85.35	85.49
506	80.72	81.13	81.21	81.25	81.38	81.41	81.43	81.36	81.43	81.49	81.51	82.19		506	80.06	80.52	80.63	80.67	80.74	80.85	81.04	81.51	81.81	82.09	82.3	82.36		506	78.92	80.32	81.47	82.34	83	83.58	84.06	85.06	85.43	85.62	85.57	85.61
507	81.43	81.83	81.88	81.92	82.09	82.05	82.17	82.13	82.21	82.21	82.15	82.74		507	80.89	81.36	81.38	81.43	81.56	81.64	81.77	82.17	82.43	82.68	82.74	82.81		507	79.87	81.06	82.13	82.85	83.5	83.97	84.39	85.41	85.66	85.86	85.76	85.84
508	82.05	82.53	82.57	82.64	82.78	82.76	82.78	82.79	82.79	82.81	82.78	83.2		508	81.55	82.09	82.13	82.21	82.28	82.24	82.39	82.81	83.02	83.16	83.27	83.23		508	80.72	81.83	82.7	83.37	83.95	84.29	84.66	85.66	85.92	86.04	86.02	86.02
509	82.64	83.08	83.08	83.2	83.31	83.27	83.29	83.27	83.29	83.21	83.21	83.56		509	82.19	82.7	82.7	82.74	82.78	82.7	82.83	83.2	83.35	83.46	83.58	83.6		509	81.43	82.43	83.14	83.77	84.24	84.53	84.9	85.86	86.1	86.08	86.16	86.22
510	83.14	83.52	83.56	83.68	83.75	83.77	83.77	83.75	83.75	83.68	83.66	83.98		510	82.68	83.18	83.12	83.23	83.21	83.21	83.27	83.56	83.75	83.85	83.91	83.89		510	81.98	82.97	83.54	84.14	84.53	84.82	85.15	85.96	86.26	86.26	86.26	86.34
511	83.62	83.91	83.97	84.12	84.1	84.14	84.18	84.16	84.12	84.14	84.06	84.28		511	83.1	83.58	83.58	83.66	83.62	83.58	83.71	83.87	84.04	84.22	84.16	84.14		511	82.55	83.31	83.87	84.37	84.72	85.02	85.35	86.02	86.3	86.42	86.42	86.34
512	83.89	84.22	84.29	84.45	84.51	84.55	84.55	84.49	84.47	84.47	84.35	84.47		512	83.43	83.89	83.95	84	83.95	83.95	84	84.1	84.29	84.41	84.43	84.28		512	82.93	83.62	84.1	84.61	84.88	85.17	85.47	86.08	86.32	86.44	86.44	86.36
513	84.14	84.49	84.53	84.68	84.78	84.82	84.82	84.74	84.72	84.68	84.57	84.59		513	83.75	84.14	84.16	84.22	84.24	84.16	84.22	84.29	84.41	84.51	84.51	84.31		513	83.23	83.85	84.24	84.68	84.96	85.19	85.47	86.06	86.28	86.32	86.32	86.24
514	84.49	84.78	84.76	84.86	84.98	85.07	84.98	84.88	84.9	84.82	84.72	84.78		514	84	84.35	84.33	84.33	84.37	84.33	84.33	84.39	84.47	84.49	84.55	84.45		514	83.54	84.02	84.37	84.7	84.98	85.23	85.45	85.98	86.12	86.2	86.22	86.22
515	84.76	85.07	85.09	85.09	85.17	85.25	85.21	85.21	85.19	85.02	84.98	84.94		515	84.24	84.61	84.57	84.61	84.55	84.53	84.61	84.63	84.76	84.7	84.74	84.57		515	83.91	84.33	84.55	84.9	85	85.29	85.51	86.04	86.24	86.18	86.28	86.2
516	85.04	85.45	85.55	85.61	85.66	85.72	85.68	85.64	85.59	85.55	85.39	85.35		516	84.7	85.15	85.21	85.23	85.17	85.07	85.13	85.13	85.19	85.25	85.25	85.09		516	84.41	84.9	85.13	85.39	85.53	85.68	85.92	86.32	86.5	86.56	86.54	86.5
517	85.41	85.8	85.82	85.9	85.96	86.02	85.96	85.96	85.94	85.88	85.68	85.66		517	85.09	85.64	85.68	85.72	85.66	85.53	85.57	85.53	85.64	85.72	85.66	85.53		517	84.92	85.39	85.47	85.78	85.92	86	86.24	86.62	86.82	86.86	86.86	86.82
518	85.64	86	86	86.1	86.16	86.18	86.14	86.12	86.12	86.06	85.88	85.86		518	85.43	85.84	85.9	85.94	85.84	85.66	85.8	85.68	85.84	85.92	85.86	85.74		518	85.17	85.61	85.61	85.96	86.04	86.1	86.4	86.66	86.94	86.98	86.96	86.92
519	85.7	86.06	86.04	86.16	86.2	86.22	86.24	86.18	86.2	86.06	86	85.84		519	85.55	85.82	85.84	85.9	85.82	85.62	85.8	85.7	85.84	85.8	85.84	85.62		519	85.23	85.61	85.61	85.92	86	86	86.3	86.58	86.86	86.78	86.84	86.78
520	85.84	86.08	86.12	86.18	86.22	86.34	86.36	86.24	86.24	86.16	86	85.84		520	85.55	85.8	85.82	85.88	85.76	85.72	85.86	85.76	85.84	85.82	85.82	85.59		520	85.23	85.57	85.59	85.9	85.9	86	86.32	86.52	86.7	86.72	86.68	86.64
521	85.88	86.16	86.2	86.26	86.32	86.44	86.42	86.32	86.22	86.18	86.06	85.92		521	85.59	85.86	85.86	85.86	85.82	85.76	85.88	85.76	85.8	85.8	85.8	85.59		521	85.29	85.57	85.59	85.78	85.88	85.96	86.22	86.46	86.6	86.62	86.6	86.6
522	85.86	86.22	86.2	86.32	86.34	86.4	86.42	86.4	86.34	86.14	86.12	85.96		522	85.55	85.9	85.94	85.88	85.84	85.76	85.86	85.8	85.84	85.84	85.8	85.61		522	85.39	85.66	85.66	85.82	85.9	85.94	86.2	86.42	86.6	86.58	86.56	86.5
523	86.02	86.36	86.36	86.42	86.48	86.6	86.54	86.56	86.56	86.34	86.26	86.06		523	85.7	86.12	86.14	86.1	85.98	86	85.98	86	86.06	86.02	85.98	85.82		523	85.62	85.88	85.84	86	86.04	86.14	86.26	86.56	86.72	86.7	86.68	86.64
524	86.18	86.54	86.6	86.68	86.76	86.88	86.76	86.84	86.82	86.64	86.48	86.34		524	85.9	86.44	86.52	86.5	86.42	86.36	86.36	86.4	86.42	86.52	86.4	86.26		524	85.94	86.22	86.18	86.4	86.42	86.42	86.58	86.86	87.06	87.08	86.98	86.96
525	86.42	86.84	86.82	86.98	86.94	87.02	87	87.02	87.02	86.84	86.64	86.56		525	86.16	86.8	86.86	86.92	86.74	86.6	86.68	86.76	86.8	86.88	86.76	86.64		525	86.26	86.62	86.52	86.78	86.74	86.64	86.96	87.16	87.36	87.32	87.32	87.24
526	86.78	87.24	87.18	87.3	87.26	87.32	87.3	87.28	87.32	87.16	86.9	86.88		526	86.54	87.22	87.3	87.3	87.12	86.94	87.02	87.1	87.24	87.26	87.16	87.02		526	86.7	87.14	86.92	87.16	87.16	86.98	87.28	87.46	87.74	87.68	87.68	87.62
527	87.2	87.7	87.68	87.82	87.7	87.78	87.78	87.82	87.84	87.68	87.38	87.38		527	87.2	87.94	88.08	88.13	87.86	87.64	87.72	87.84	88.08	88.15	87.92	87.8		527	87.34	87.84	87.66	87.96	87.92	87.68	88	88.19	88.51	88.43	88.39	88.33
528	87.42	87.92	87.92	88	87.9	87.94	87.98	88	88.06	87.96	87.6	87.66		528	87.62	88.37	88.55	88.51	88.31	87.92	88.08	88.21	88.43	88.61	88.31	88.31		528	87.74	88.27	88.08	88.37	88.31	87.94	88.33	88.49	88.84	88.72	88.72	88.74
529	87.5	87.88	87.86	87.92	87.86	87.92	87.86	87.86	87.94	87.76	87.5	87.54		529	87.72	88.15	88.35	88.23	88.06	87.78	87.86	87.94	88.1	88.23	88.02	87.96		529	87.48	88	87.82	88.04	87.98	87.74	88.04	88.17	88.43	88.35	88.35	88.37
530	87.44	87.76	87.72	87.78	87.72	87.8	87.74	87.72	87.82	87.68	87.46	87.38		530	87.6	87.94	88.06	87.98	87.82	87.58	87.66	87.7	87.88	87.96	87.8	87.72		530	87.34	87.76	87.56	87.8	87.76	87.48	87.8	87.92	88.17	88.15	88.13	88.1
531	87.5	87.8	87.76	87.8	87.78	87.86	87.82	87.78	87.9	87.76	87.5	87.44		531	87.58	87.96	88.1	88.06	87.9	87.68	87.78	87.8	87.98	88.08	87.9	87.82		531	87.4	87.84	87.64	87.86	87.84	87.62	87.88	88	88.29	88.21	88.23	88.15
532	87.46	87.86	87.86	87.92	87.84	88	87.96	87.96	88	87.88	87.6	87.62		532	87.66	88.06	88.29	88.23	88.08	87.82	87.96	88	88.21	88.29	88.08	88.04		532	87.64	88.02	87.88	88.1	88	87.82	88.1	88.21	88.47	88.39	88.37	88.33
533	87.34	87.76	87.76	87.84	87.74	87.9	87.84	87.9	87.94	87.8	87.6	87.56		533	87.46	87.92	88.06	88.04	87.92	87.7	87.82	87.92	88.04	88.15	87.94	87.92		533	87.48	87.86	87.7	87.86	87.84	87.64	87.92	88.02	88.31	88.21	88.19	88.19
534	87.32	87.64	87.68	87.72	87.66	87.8	87.66	87.74	87.84	87.7	87.46	87.4		534	87.22	87.7	87.92	87.88	87.7	87.52	87.64	87.72	87.82	87.94	87.7	87.64		534	87.24	87.62	87.54	87.7	87.66	87.44	87.7	87.84	88.08	88	87.92	87.88
535	87.32	87.64	87.66	87.76	87.74	87.78	87.72	87.72	87.78	87.62	87.44	87.38		535	87.24	87.74	87.86	87.92	87.76	87.58	87.66	87.72	87.84	87.88	87.72	87.62		535	87.22	87.66	87.5	87.74	87.66	87.48	87.74	87.84	88.04	87.94	87.92	87.82
536	87.28	87.62	87.62	87.7	87.68	87.76	87.68	87.68	87.74	87.62	87.42	87.36		536	87.2	87.7	87.84	87.84	87.66	87.54	87.56	87.68	87.78	87.84	87.66	87.62		536	87.22	87.58	87.48	87.66	87.6	87.46	87.64	87.72	87.96	87.86	87.88	87.78
537	87.12	87.44	87.44	87.52	87.54	87.6	87.56	87.62	87.64	87.52	87.36	87.18		537	86.96	87.42	87.54	87.54	87.44	87.28	87.34	87.46	87.48	87.54	87.44	87.32		537	86.98	87.3	87.2	87.38	87.34	87.22	87.4	87.58	87.7	87.62	87.6	87.5
538	87.1	87.36	87.36	87.44	87.48	87.48	87.52	87.46	87.54	87.38	87.22	87.06		538	86.84	87.28	87.4	87.38	87.3	87.1	87.24	87.22	87.32	87.36	87.26	87.1		538	86.9	87.16	87.06	87.24	87.2	87.04	87.26	87.32	87.56	87.38	87.4	87.3
539	87.18	87.5	87.5	87.54	87.56	87.68	87.64	87.6	87.72	87.56	87.4	87.28		539	86.98	87.46	87.68	87.6	87.52	87.36	87.48	87.46	87.64	87.7	87.6	87.46		539	87.1	87.42	87.36	87.46	87.46	87.32	87.52	87.58	87.84	87.72	87.72	87.62
540	87.46	87.9	87.94	87.96	88	88.02	87.98	88.06	88.15	87.96	87.72	87.72		540	87.52	88.21	88.43	88.41	88.27	88.04	88.13	88.27	88.43	88.47	88.33	88.27		540	87.82	88.25	88.1	88.29	88.25	88	88.25	88.33	88.57	88.45	88.45	88.37
541	87.5	87.98	87.88	88.02	87.96	88.04	87.98	88.02	88.1	87.92	87.7	87.74		541	87.52	88.21	88.39	88.43	88.27	88	88.1	88.27	88.41	88.45	88.31	88.29		541	87.78	88.21	88.06	88.29	88.23	87.94	88.21	88.31	88.55	88.37	88.45	88.39
542	87.6	87.98	87.92	88.02	87.96	88	87.98	88.04	88.08	87.9	87.7	87.74		542	87.54	88.13	88.29	88.31	88.19	87.86	88	88.17	88.29	88.37	88.19	88.17		542	87.7	88.08	87.9	88.1	88.1	87.8	88.08	88.19	88.37	88.25	88.27	88.23
543	87.6	87.84	87.86	87.92	87.82	87.84	87.84	87.9	87.98	87.84	87.62	87.66		543	87.58	87.94	88.06	88.08	87.92	87.66	87.78	87.88	88.06	88.13	88	87.92		543	87.6	87.9	87.72	87.96	87.82	87.58	87.84	87.94	88.17	88.06	88.04	88.02
544	87.5	87.74	87.78	87.8	87.72	87.76	87.74	87.76	87.82	87.68	87.52	87.52		544	87.42	87.8	87.88	87.88	87.74	87.58	87.62	87.76	87.82	87.9	87.8	87.74		544	87.38	87.7	87.56	87.74	87.62	87.46	87.72	87.78	87.96	87.9	87.86	87.8
545	87.4	87.66	87.64	87.74	87.74	87.76	87.72	87.76	87.8	87.68	87.46	87.48		545	87.38	87.74	87.8	87.86	87.7	87.58	87.6	87.7	87.84	87.84	87.72	87.66		545	87.4	87.68	87.52	87.7	87.64	87.44	87.7	87.74	87.94	87.84	87.78	87.76
546	87.26	87.5	87.54	87.68	87.64	87.7	87.68	87.66	87.72	87.62	87.46	87.44		546	87.24	87.54	87.64	87.72	87.56	87.46	87.56	87.56	87.72	87.74	87.64	87.54		546	87.38	87.54	87.44	87.58	87.46	87.34	87.6	87.62	87.8	87.76	87.7	87.66
547	87.14	87.34	87.34	87.46	87.5	87.56	87.56	87.56	87.6	87.5	87.4	87.22		547	86.94	87.3	87.4	87.4	87.32	87.22	87.32	87.32	87.42	87.46	87.46	87.24		547	87.12	87.3	87.18	87.26	87.2	87.14	87.36	87.34	87.52	87.48	87.48	87.36
548	86.96	87.22	87.14	87.26	87.34	87.36	87.38	87.36	87.46	87.24	87.26	87.02		548	86.74	87.06	87.08	87.1	87.06	86.94	87.08	87.04	87.14	87.08	87.18	87		548	86.84	87.04	86.84	86.94	86.94	86.88	87.08	87.12	87.26	87.14	87.18	87.04
549	86.88	87.08	87.12	87.16	87.28	87.28	87.24	87.22	87.26	87.18	87.14	86.98		549	86.6	86.8	86.94	86.92	86.92	86.84	86.88	86.88	86.88	86.92	86.96	86.8		549	86.64	86.8	86.74	86.8	86.78	86.72	86.88	86.9	86.96	87	86.96	86.84
550	86.86	87.08	87.08	87.12	87.18	87.26	87.18	87.2	87.28	87.18	87.16	86.96		550	86.56	86.84	86.9	86.8	86.82	86.8	86.82	86.86	86.9	86.9	86.94	86.78		550	86.68	86.8	86.7	86.72	86.76	86.74	86.84	86.84	87	86.98	86.96	86.86
551	86.8	87.08	87.12	87.18	87.24	87.32	87.3	87.22	87.34	87.28	87.16	87.02		551	86.52	86.88	86.96	86.96	86.94	86.94	86.96	86.96	87	86.96	87.06	86.9		551	86.84	86.96	86.8	86.9	86.94	86.9	87	86.98	87.08	87.08	87.1	86.98
552	86.74	87.1	87.12	87.18	87.24	87.32	87.3	87.28	87.32	87.28	87.18	86.94		552	86.42	86.9	86.96	87	86.98	86.94	87.02	87	87.06	87.02	87.08	86.86		552	86.84	87.02	86.84	86.98	86.96	86.94	87.04	87.08	87.12	87.16	87.14	87.02
553	86.74	87	87.02	87.12	87.14	87.24	87.22	87.24	87.3	87.2	87.16	86.86		553	86.44	86.8	86.84	86.92	86.84	86.86	86.9	86.88	86.96	86.88	86.96	86.76		553	86.76	86.9	86.74	86.8	86.8	86.8	86.96	86.96	87.02	87.02	87.02	86.84
554	86.74	86.94	86.96	87.04	87.12	87.2	87.22	87.22	87.3	87.18	87.16	86.86		554	86.4	86.76	86.78	86.86	86.78	86.74	86.84	86.84	86.88	86.84	86.88	86.7		554	86.6	86.84	86.72	86.74	86.74	86.76	86.88	86.88	87	86.94	86.94	86.8
555	86.7	86.92	86.94	86.98	87.1	87.2	87.24	87.18	87.2	87.06	87.1	86.82		555	86.34	86.66	86.68	86.76	86.72	86.66	86.78	86.74	86.8	86.78	86.82	86.72		555	86.58	86.74	86.6	86.68	86.68	86.72	86.86	86.84	86.92	86.88	86.88	86.78
556	86.66	86.96	86.96	87.02	87.08	87.16	87.18	87.24	87.2	87.08	87.1	86.78		556	86.32	86.62	86.68	86.7	86.72	86.7	86.76	86.74	86.7	86.72	86.78	86.62		556	86.62	86.72	86.6	86.64	86.64	86.74	86.84	86.86	86.86	86.88	86.88	86.74
557	86.7	87	86.96	87.02	87.14	87.26	87.18	87.16	87.24	87.06	87.1	86.82		557	86.34	86.7	86.68	86.68	86.66	86.74	86.76	86.7	86.7	86.58	86.8	86.58		557	86.62	86.76	86.6	86.62	86.68	86.78	86.8	86.8	86.82	86.74	86.8	86.7
558	86.8	87	86.96	87	87.1	87.2	87.2	87.22	87.22	87.06	87.08	86.86		558	86.26	86.64	86.64	86.58	86.68	86.7	86.74	86.72	86.72	86.58	86.72	86.6		558	86.62	86.66	86.6	86.56	86.62	86.72	86.74	86.8	86.8	86.72	86.74	86.7
559	86.74	87	87	87.1	87.16	87.28	87.28	87.26	87.3	87.14	87.1	86.84		559	86.18	86.56	86.66	86.66	86.74	86.72	86.82	86.78	86.8	86.7	86.78	86.6		559	86.6	86.64	86.64	86.64	86.68	86.78	86.8	86.86	86.94	86.94	86.76	86.72
560	86.8	87.04	87.04	87.2	87.28	87.28	87.28	87.24	87.28	87.18	87.12	86.92		560	86.16	86.7	86.78	86.8	86.8	86.76	86.78	86.84	86.84	86.84	86.84	86.7		560	86.68	86.82	86.74	86.84	86.76	86.84	86.86	86.96	86.94	86.94	86.88	86.76
561	86.8	87.06	87.06	87.12	87.26	87.24	87.22	87.22	87.22	87.1	87.14	87.02		561	86.22	86.76	86.78	86.84	86.78	86.74	86.76	86.82	86.78	86.76	86.88	86.76		561	86.76	86.9	86.78	86.82	86.84	86.76	86.9	86.94	86.92	86.92	86.94	86.86
562	86.92	87.02	87.08	87.1	87.22	87.18	87.22	87.16	87.12	87.1	87.16	86.94		562	86.24	86.74	86.8	86.76	86.78	86.68	86.76	86.72	86.74	86.74	86.86	86.74		562	86.72	86.82	86.76	86.78	86.78	86.82	86.9	86.82	86.88	86.94	86.92	86.8
563	87	87.06	87.08	87.14	87.2	87.22	87.24	87.2	87.16	87.18	87.14	87.02		563	86.3	86.78	86.8	86.78	86.82	86.76	86.84	86.78	86.78	86.8	86.96	86.8		563	86.78	86.88	86.74	86.78	86.78	86.82	86.9	86.86	86.9	86.94	86.94	86.86
564	87.04	87.18	87.2	87.24	87.36	87.36	87.4	87.4	87.34	87.28	87.2	87.1		564	86.42	86.98	87.06	87.04	87.04	87	87.08	87.04	87	87.04	87.14	86.98		564	86.98	87.08	86.98	87	87.06	87.06	87.18	87.16	87.14	87.18	87.16	87.02
565	87.06	87.22	87.24	87.26	87.4	87.42	87.42	87.46	87.44	87.4	87.26	87.16		565	86.46	87.06	87.16	87.2	87.2	87.14	87.16	87.24	87.26	87.3	87.28	87.14		565	87.04	87.24	87.12	87.2	87.24	87.22	87.34	87.34	87.36	87.38	87.34	87.2
566	87.1	87.22	87.22	87.26	87.38	87.4	87.4	87.42	87.42	87.38	87.28	87.18		566	86.56	87	87.16	87.18	87.18	87.06	87.12	87.2	87.18	87.26	87.24	87.16		566	87.08	87.26	87.14	87.22	87.22	87.16	87.28	87.3	87.32	87.32	87.32	87.24
567	87.08	87.24	87.22	87.3	87.34	87.38	87.4	87.44	87.44	87.42	87.22	87.2		567	86.54	86.98	87.12	87.08	87.1	87	87.04	87.12	87.2	87.22	87.12	87.16		567	87.02	87.22	87.12	87.18	87.18	87.16	87.28	87.22	87.32	87.28	87.22	87.2
568	87.12	87.2	87.24	87.3	87.4	87.4	87.38	87.38	87.38	87.32	87.24	87.28		568	86.58	87	87.16	87.16	87.16	87.02	87.02	87.1	87.14	87.1	87.12	87.24		568	87.04	87.18	87.1	87.18	87.16	87.12	87.2	87.18	87.22	87.2	87.18	87.26
569	87.18	87.3	87.26	87.36	87.44	87.46	87.46	87.5	87.44	87.38	87.32	87.26		569	86.6	87.1	87.2	87.26	87.22	87.06	87.18	87.28	87.24	87.22	87.22	87.24		569	87.08	87.28	87.12	87.26	87.28	87.14	87.28	87.3	87.28	87.3	87.28	87.24
570	87.26	87.46	87.4	87.52	87.58	87.56	87.56	87.58	87.56	87.52	87.44	87.42		570	86.74	87.34	87.38	87.46	87.38	87.26	87.34	87.4	87.44	87.46	87.44	87.4		570	87.22	87.5	87.3	87.48	87.38	87.34	87.48	87.44	87.52	87.5	87.52	87.46
571	87.22	87.44	87.44	87.54	87.64	87.6	87.62	87.64	87.66	87.56	87.52	87.46		571	86.74	87.38	87.44	87.44	87.52	87.38	87.44	87.5	87.58	87.6	87.54	87.52		571	87.3	87.58	87.38	87.52	87.5	87.42	87.54	87.58	87.62	87.54	87.6	87.54
572	87.22	87.46	87.46	87.6	87.64	87.66	87.66	87.64	87.62	87.68	87.5	87.5		572	86.88	87.46	87.54	87.52	87.54	87.38	87.46	87.52	87.5	87.6	87.52	87.54		572	87.32	87.6	87.44	87.54	87.52	87.44	87.58	87.6	87.56	87.62	87.58	87.58
573	87.28	87.44	87.42	87.56	87.62	87.66	87.68	87.7	87.7	87.68	87.56	87.44		573	86.98	87.5	87.5	87.6	87.5	87.44	87.56	87.6	87.58	87.58	87.58	87.54		573	87.32	87.64	87.46	87.6	87.58	87.5	87.7	87.66	87.66	87.66	87.66	87.54
574	87.2	87.44	87.44	87.62	87.62	87.68	87.7	87.7	87.72	87.66	87.62	87.46		574	86.9	87.52	87.52	87.66	87.52	87.48	87.54	87.6	87.62	87.66	87.64	87.54		574	87.3	87.62	87.46	87.66	87.6	87.52	87.68	87.68	87.72	87.66	87.74	87.56
575	87.24	87.42	87.44	87.56	87.56	87.6	87.6	87.64	87.62	87.62	87.5	87.44		575	86.86	87.42	87.44	87.56	87.48	87.38	87.44	87.48	87.5	87.6	87.52	87.42		575	87.3	87.5	87.36	87.52	87.5	87.42	87.54	87.54	87.64	87.6	87.58	87.44
576	87.24	87.38	87.34	87.48	87.48	87.56	87.52	87.54	87.54	87.54	87.38	87.38		576	86.9	87.28	87.32	87.36	87.34	87.26	87.28	87.34	87.4	87.46	87.36	87.4		576	87.26	87.42	87.24	87.38	87.34	87.34	87.4	87.36	87.46	87.48	87.42	87.36
577	87.06	87.26	87.22	87.3	87.32	87.36	87.42	87.42	87.42	87.42	87.4	87.26		577	86.7	87.08	87.16	87.06	87.12	87	87.2	87.14	87.18	87.22	87.2	87.16		577	87.04	87.22	87.14	87.16	87.16	87.14	87.28	87.2	87.24	87.28	87.2	87.2
578	87.02	87.16	87.18	87.22	87.24	87.38	87.34	87.38	87.38	87.38	87.32	87.18		578	86.6	86.96	87.04	87	86.96	87.04	87.06	87.06	87.06	87.12	87.1	87		578	86.92	87.14	87.02	87	87.04	87.06	87.14	87.08	87.1	87.2	87.12	87.08
579	86.94	87.06	87.08	87.22	87.24	87.28	87.3	87.34	87.3	87.32	87.26	87.06		579	86.54	86.88	86.9	86.96	86.88	86.94	86.92	87.04	86.98	87.06	87.06	86.9		579	86.9	87.02	86.96	87	87	87.02	87.06	87.06	87.04	87.08	87.06	86.98
580	86.8	86.98	86.96	87.14	87.18	87.18	87.22	87.26	87.24	87.22	87.2	87.04		580	86.44	86.8	86.76	86.9	86.86	86.86	86.86	86.88	86.88	86.88	86.98	86.82		580	86.82	86.9	86.8	86.96	86.96	86.92	86.98	86.94	87.02	86.92	87	86.96
581	86.72	86.94	86.94	87.08	87.14	87.16	87.18	87.24	87.24	87.18	87.22	87.04		581	86.36	86.72	86.7	86.8	86.82	86.74	86.82	86.82	86.82	86.84	86.96	86.76		581	86.74	86.84	86.76	86.86	86.92	86.82	86.94	86.92	87	86.94	86.98	86.9
582	86.66	86.9	86.94	87	87.06	87.08	87.2	87.2	87.22	87.14	87.14	86.96		582	86.3	86.64	86.66	86.68	86.72	86.64	86.78	86.78	86.74	86.76	86.82	86.7		582	86.78	86.76	86.74	86.74	86.8	86.78	86.92	86.9	86.9	86.9	86.88	86.8
583	86.74	86.96	86.96	87	87.08	87.16	87.2	87.2	87.16	87.16	87.14	86.9		583	86.2	86.64	86.68	86.64	86.7	86.76	86.76	86.8	86.74	86.76	86.76	86.7		583	86.72	86.72	86.68	86.74	86.78	86.82	86.96	86.88	86.92	86.9	86.86	86.7
584	86.84	86.98	86.96	87.08	87.14	87.22	87.16	87.2	87.14	87.14	87.1	86.9		584	86.16	86.64	86.64	86.7	86.7	86.76	86.72	86.8	86.78	86.76	86.78	86.64		584	86.7	86.78	86.66	86.8	86.8	86.84	86.82	86.86	86.86	86.86	86.86	86.68
585	86.7	86.88	86.9	87.02	87.14	87.22	87.16	87.22	87.2	87.16	87.1	86.92		585	86.06	86.64	86.6	86.68	86.72	86.72	86.74	86.76	86.74	86.7	86.78	86.66		585	86.68	86.82	86.7	86.78	86.82	86.86	86.88	86.82	86.88	86.88	86.86	86.7
586	86.62	86.84	86.86	86.96	87.06	87.08	87.12	87.12	87.18	87.06	87	86.86		586	86.04	86.66	86.6	86.64	86.68	86.66	86.7	86.66	86.66	86.68	86.74	86.68		586	86.7	86.86	86.72	86.74	86.82	86.8	86.84	86.8	86.88	86.8	86.84	86.76
587	86.72	87	86.9	87.02	87.08	87.08	87.14	87.18	87.18	87.08	87.06	86.96		587	86.08	86.74	86.68	86.72	86.8	86.7	86.72	86.8	86.76	86.76	86.82	86.78		587	86.78	86.96	86.78	86.84	86.9	86.78	86.94	86.92	86.94	86.9	86.9	86.88
588	86.74	86.94	86.92	87.06	87.1	87.18	87.22	87.28	87.22	87.18	87.18	86.96		588	86.16	86.74	86.78	86.82	86.84	86.78	86.88	86.9	86.92	86.86	86.96	86.82		588	86.78	87	86.86	86.94	86.92	86.92	87.02	87	87.04	87	87	86.84
589	86.8	86.94	86.92	87.08	87.18	87.24	87.3	87.3	87.32	87.28	87.22	87.04		589	86.2	86.78	86.82	86.86	86.92	86.94	86.94	87	87.02	87	87.02	86.94		589	86.82	87.02	86.86	87.04	87.02	87.04	87.06	87.06	87.1	87.1	87.06	86.96
590	86.8	86.94	86.94	87.1	87.2	87.24	87.24	87.26	87.3	87.28	87.2	87.12		590	86.22	86.78	86.8	86.86	86.9	86.88	86.92	86.96	87	87	87	87		590	86.88	87.02	86.9	87.04	86.98	87.04	87.08	87	87.1	87.12	87.06	87.02
591	86.76	86.94	86.92	87.08	87.22	87.22	87.26	87.22	87.32	87.24	87.18	87.06		591	86.18	86.76	86.76	86.8	86.82	86.86	86.88	86.86	87	86.94	87.02	86.86		591	86.84	86.96	86.82	86.96	86.94	87	87.04	86.98	87.12	87.06	87	86.88
592	86.94	87.02	87.06	87.2	87.26	87.38	87.36	87.36	87.36	87.38	87.28	87.12		592	86.32	86.86	86.92	86.94	86.96	86.98	87	87	87.04	87.1	87.04	86.92		592	86.9	87.06	86.92	87.02	87.08	87.12	87.16	87.06	87.14	87.16	87.1	86.94
593	87	87.18	87.18	87.3	87.32	87.48	87.48	87.42	87.46	87.44	87.48	87.24		593	86.32	86.92	87.02	87.1	87.04	87.1	87.1	87.12	87.14	87.18	87.2	87.04		593	86.96	87.18	87.08	87.18	87.14	87.26	87.32	87.26	87.26	87.36	87.32	87.1
594	86.94	87.24	87.28	87.38	87.42	87.54	87.46	87.48	87.54	87.44	87.42	87.26		594	86.36	87.04	87.12	87.14	87.18	87.14	87.22	87.22	87.26	87.28	87.3	87.14		594	87.02	87.28	87.2	87.34	87.26	87.28	87.34	87.34	87.4	87.4	87.4	87.2
595	87.06	87.28	87.32	87.42	87.42	87.54	87.42	87.5	87.58	87.6	87.42	87.4		595	86.54	87.2	87.28	87.34	87.28	87.24	87.26	87.36	87.52	87.52	87.42	87.42		595	87.26	87.48	87.4	87.56	87.44	87.4	87.44	87.48	87.64	87.56	87.5	87.44
596	87.1	87.42	87.42	87.48	87.46	87.56	87.56	87.54	87.72	87.68	87.54	87.54		596	86.72	87.48	87.46	87.54	87.46	87.44	87.44	87.46	87.64	87.68	87.62	87.66		596	87.42	87.68	87.56	87.72	87.66	87.6	87.66	87.64	87.82	87.72	87.66	87.68
597	87.02	87.34	87.4	87.4	87.46	87.48	87.56	87.56	87.64	87.6	87.52	87.46		597	86.74	87.3	87.4	87.48	87.44	87.36	87.48	87.46	87.58	87.62	87.6	87.56		597	87.32	87.56	87.48	87.58	87.6	87.5	87.66	87.58	87.66	87.66	87.64	87.56
598	87.04	87.32	87.28	87.44	87.44	87.52	87.54	87.56	87.6	87.5	87.46	87.36		598	86.82	87.18	87.26	87.34	87.26	87.24	87.34	87.38	87.42	87.42	87.38	87.3		598	87.24	87.48	87.36	87.42	87.4	87.38	87.48	87.44	87.48	87.48	87.46	87.36
599	87.02	87.24	87.3	87.32	87.48	87.5	87.5	87.56	87.56	87.5	87.38	87.36		599	86.72	87.1	87.14	87.22	87.24	87.18	87.26	87.3	87.3	87.34	87.3	87.36		599	87.22	87.34	87.26	87.28	87.38	87.3	87.46	87.44	87.36	87.42	87.34	87.32
600	86.96	87.14	87.24	87.3	87.44	87.52	87.54	87.48	87.54	87.52	87.46	87.32		600	86.6	87.04	87.1	87.2	87.18	87.18	87.22	87.24	87.28	87.32	87.32	87.24		600	87.12	87.34	87.16	87.3	87.32	87.34	87.42	87.32	87.38	87.38	87.34	87.26
601	86.94	87.24	87.24	87.42	87.42	87.5	87.52	87.54	87.6	87.48	87.38	87.34		601	86.6	87.18	87.18	87.24	87.2	87.22	87.28	87.36	87.38	87.38	87.36	87.22		601	87.1	87.4	87.22	87.32	87.38	87.32	87.42	87.4	87.44	87.42	87.32	87.24
602	87.08	87.46	87.44	87.6	87.62	87.68	87.66	87.78	87.76	87.64	87.52	87.54		602	86.68	87.48	87.52	87.58	87.52	87.5	87.54	87.66	87.66	87.72	87.6	87.58		602	87.38	87.68	87.52	87.74	87.74	87.64	87.72	87.72	87.76	87.74	87.66	87.58
603	87.3	87.54	87.58	87.68	87.72	87.74	87.74	87.82	87.86	87.84	87.72	87.7		603	87.02	87.72	87.84	87.8	87.82	87.72	87.74	87.84	87.9	88	87.84	87.88		603	87.7	88	87.86	88.02	87.98	87.86	87.98	87.92	87.96	88	87.94	87.96
604	87.34	87.58	87.6	87.66	87.68	87.74	87.68	87.74	87.84	87.78	87.68	87.78		604	87.14	87.74	87.9	87.86	87.82	87.72	87.76	87.82	87.94	87.98	87.88	87.96		604	87.72	88.06	87.86	88	87.92	87.82	87.92	87.88	88.02	87.98	87.9	88.04
605	87.24	87.58	87.58	87.66	87.66	87.76	87.74	87.74	87.74	87.74	87.58	87.7		605	87.08	87.64	87.7	87.68	87.64	87.62	87.62	87.68	87.7	87.8	87.7	87.74		605	87.56	87.84	87.66	87.78	87.74	87.66	87.74	87.66	87.78	87.8	87.74	87.76
606	87.3	87.5	87.5	87.68	87.64	87.8	87.76	87.76	87.84	87.78	87.64	87.6		606	87.02	87.5	87.62	87.62	87.62	87.58	87.62	87.64	87.66	87.72	87.68	87.6		606	87.44	87.64	87.54	87.7	87.7	87.64	87.72	87.68	87.76	87.74	87.72	87.64
607	87.28	87.54	87.48	87.66	87.58	87.7	87.7	87.74	87.84	87.74	87.64	87.64		607	87.1	87.56	87.62	87.7	87.62	87.52	87.64	87.72	87.72	87.76	87.72	87.68		607	87.48	87.74	87.6	87.8	87.72	87.66	87.84	87.76	87.84	87.78	87.76	87.7
608	87.32	87.56	87.56	87.72	87.7	87.78	87.78	87.78	87.86	87.82	87.7	87.7		608	87.12	87.64	87.74	87.82	87.76	87.66	87.74	87.8	87.82	87.86	87.8	87.86		608	87.6	87.88	87.76	87.94	87.9	87.8	87.98	87.86	87.94	87.9	87.9	87.86
609	87.34	87.58	87.52	87.7	87.7	87.8	87.82	87.9	87.92	87.92	87.78	87.66		609	87.12	87.66	87.7	87.8	87.78	87.66	87.78	87.84	87.88	87.9	87.82	87.78		609	87.64	87.9	87.76	87.88	87.92	87.84	87.96	87.94	87.96	87.98	87.98	87.84
610	87.2	87.5	87.48	87.58	87.58	87.66	87.64	87.7	87.78	87.72	87.62	87.62		610	87	87.52	87.58	87.64	87.6	87.48	87.56	87.68	87.7	87.74	87.66	87.64		610	87.44	87.76	87.64	87.72	87.76	87.66	87.72	87.74	87.78	87.78	87.74	87.7
611	87.24	87.42	87.48	87.54	87.58	87.68	87.62	87.64	87.68	87.64	87.52	87.52		611	87	87.36	87.5	87.5	87.46	87.4	87.46	87.5	87.56	87.56	87.52	87.48		611	87.38	87.58	87.5	87.62	87.6	87.56	87.6	87.64	87.62	87.58	87.54	87.54
612	87.3	87.5	87.46	87.52	87.56	87.62	87.68	87.64	87.68	87.64	87.6	87.56		612	86.9	87.38	87.42	87.4	87.38	87.36	87.44	87.38	87.38	87.44	87.46	87.42		612	87.38	87.56	87.38	87.52	87.48	87.48	87.56	87.46	87.48	87.5	87.48	87.48
613	87.18	87.34	87.3	87.4	87.46	87.54	87.54	87.52	87.54	87.46	87.4	87.44		613	86.78	87.18	87.22	87.18	87.22	87.18	87.22	87.22	87.16	87.18	87.24	87.26		613	87.14	87.34	87.2	87.3	87.34	87.3	87.42	87.34	87.26	87.28	87.3	87.3
614	87.02	87.22	87.14	87.32	87.4	87.44	87.42	87.4	87.4	87.42	87.38	87.26		614	86.64	87.04	87.02	87.08	87.1	87	87.12	87.08	87.14	87.08	87.1	87.04		614	87.1	87.2	87.06	87.18	87.14	87.16	87.26	87.18	87.24	87.22	87.2	87.1
615	87	87.22	87.08	87.22	87.32	87.38	87.5	87.44	87.44	87.46	87.36	87.2		615	86.58	86.96	86.92	87	87.04	87	87.16	87.14	87.1	87.08	87.14	87.04		615	87.06	87.16	87	87.1	87.14	87.14	87.26	87.18	87.24	87.24	87.2	87.04
616	87.12	87.2	87.14	87.24	87.28	87.38	87.5	87.46	87.46	87.4	87.36	87.26		616	86.48	86.96	86.9	86.94	86.94	87	87.1	87.08	87.04	87.04	87.16	87.04		616	87.06	87.06	86.98	87.04	87.06	87.16	87.24	87.16	87.22	87.18	87.18	87.12
617	87.02	87.22	87.14	87.22	87.3	87.32	87.4	87.36	87.4	87.32	87.3	87.22		617	86.48	86.98	86.94	86.88	86.92	86.94	87	87	87.02	87	87.06	87.02		617	87	87.1	87	87.02	87.08	87.14	87.24	87.14	87.16	87.04	87.1	87.08
618	87.02	87.16	87.16	87.16	87.34	87.38	87.46	87.48	87.48	87.48	87.42	87.28		618	86.38	86.92	87.04	86.92	87.02	87.06	87.06	87.1	87.1	87.18	87.12	87.06		618	87.08	87.14	87.12	87.1	87.14	87.18	87.22	87.18	87.16	87.2	87.2	87.12
619	86.92	87.2	87.2	87.3	87.5	87.42	87.48	87.52	87.52	87.5	87.46	87.4		619	86.46	87.04	87.08	87.02	87.18	87.1	87.12	87.14	87.12	87.1	87.14	87.14		619	87.08	87.22	87.1	87.16	87.3	87.22	87.34	87.22	87.26	87.2	87.26	87.16
620	87.12	87.24	87.18	87.32	87.44	87.4	87.52	87.48	87.58	87.54	87.48	87.36		620	86.5	87	86.98	87.04	87.08	87.06	87.16	87.1	87.14	87.14	87.22	87.12		620	87.14	87.2	87.1	87.14	87.22	87.24	87.32	87.14	87.3	87.24	87.26	87.14
621	87.18	87.26	87.2	87.3	87.4	87.42	87.52	87.5	87.54	87.6	87.48	87.38		621	86.52	87.04	86.98	87	87.04	87.06	87.12	87.1	87.14	87.16	87.22	87.18		621	87.18	87.2	87.1	87.12	87.2	87.22	87.3	87.2	87.32	87.3	87.24	87.18
622	87.18	87.28	87.32	87.38	87.54	87.56	87.64	87.64	87.6	87.62	87.58	87.42		622	86.54	87.04	87.08	87.08	87.18	87.16	87.3	87.24	87.26	87.28	87.3	87.14		622	87.24	87.26	87.16	87.22	87.3	87.28	87.4	87.34	87.32	87.38	87.32	87.2
623	87.12	87.26	87.26	87.46	87.54	87.56	87.5	87.64	87.6	87.54	87.5	87.4		623	86.56	87.08	87.1	87.18	87.22	87.2	87.22	87.26	87.22	87.24	87.32	87.2		623	87.24	87.24	87.16	87.28	87.3	87.28	87.28	87.36	87.28	87.22	87.32	87.24
624	87.28	87.48	87.46	87.58	87.58	87.62	87.6	87.64	87.68	87.64	87.6	87.56		624	86.76	87.36	87.42	87.4	87.44	87.38	87.38	87.48	87.42	87.46	87.52	87.54		624	87.48	87.58	87.42	87.52	87.58	87.56	87.58	87.5	87.62	87.56	87.56	87.52
625	87.48	87.66	87.66	87.8	87.78	87.78	87.86	87.82	87.84	87.84	87.74	87.76		625	87	87.6	87.66	87.66	87.64	87.54	87.62	87.62	87.7	87.7	87.7	87.72		625	87.7	87.78	87.66	87.72	87.84	87.72	87.84	87.74	87.82	87.78	87.76	87.72
626	87.48	87.68	87.68	87.82	87.86	87.86	87.92	87.92	87.98	87.9	87.82	87.66		626	87.06	87.66	87.76	87.74	87.8	87.7	87.76	87.78	87.88	87.88	87.86	87.78		626	87.76	87.88	87.76	87.86	87.94	87.84	88.02	87.94	88.06	87.98	87.88	87.74
627	87.52	87.68	87.74	87.76	87.78	87.88	87.86	87.9	87.94	87.9	87.82	87.7		627	87.14	87.62	87.7	87.72	87.72	87.7	87.72	87.86	87.8	87.94	87.86	87.76		627	87.7	87.84	87.76	87.92	87.88	87.9	87.92	87.98	87.98	87.94	87.88	87.74
628	87.56	87.7	87.68	87.82	87.92	87.9	87.92	87.98	87.98	87.9	87.86	87.8		628	87.2	87.62	87.68	87.68	87.72	87.66	87.7	87.8	87.74	87.86	87.78	87.82		628	87.7	87.86	87.72	87.84	87.88	87.82	87.9	87.84	87.82	87.8	87.8	87.82
629	87.44	87.64	87.6	87.76	87.86	87.88	87.96	87.96	88	87.96	87.86	87.7		629	87.04	87.5	87.52	87.64	87.68	87.62	87.66	87.74	87.82	87.84	87.76	87.64		629	87.52	87.76	87.6	87.68	87.78	87.74	87.86	87.8	87.86	87.8	87.8	87.7
630	87.52	87.64	87.62	87.72	87.82	87.86	87.92	87.94	87.9	87.88	87.8	87.72		630	87	87.44	87.56	87.64	87.56	87.6	87.64	87.64	87.64	87.72	87.72	87.62		630	87.46	87.58	87.58	87.68	87.64	87.62	87.76	87.62	87.64	87.62	87.62	87.58
631	87.62	87.64	87.74	87.76	87.88	87.8	87.92	87.92	87.9	87.86	87.84	87.74		631	87.14	87.42	87.6	87.54	87.58	87.54	87.64	87.64	87.66	87.66	87.68	87.66		631	87.5	87.6	87.62	87.64	87.7	87.58	87.68	87.62	87.66	87.62	87.66	87.66
632	87.6	87.72	87.78	87.86	87.94	87.92	87.98	88.04	88.06	88	87.92	87.78		632	87.32	87.6	87.68	87.7	87.68	87.66	87.74	87.78	87.82	87.84	87.76	87.72		632	87.7	87.74	87.7	87.74	87.8	87.74	87.84	87.8	87.84	87.84	87.78	87.68
633	87.78	87.8	87.78	87.84	87.94	87.96	88.02	88	88.06	87.94	87.92	87.82		633	87.36	87.72	87.76	87.84	87.76	87.7	87.84	87.84	87.9	87.86	87.82	87.8		633	87.76	87.78	87.72	87.82	87.92	87.8	87.88	87.82	87.9	87.82	87.8	87.76
634	87.8	87.74	87.72	87.8	87.98	88	88.02	88.06	88.13	88.02	87.96	87.72		634	87.32	87.66	87.7	87.74	87.74	87.8	87.84	87.86	87.92	87.84	87.84	87.76		634	87.76	87.8	87.72	87.82	87.96	87.86	87.98	87.94	88	87.86	87.9	87.78
635	87.6	87.76	87.76	87.82	87.96	88	88.06	88.08	88.06	88.02	87.98	87.9		635	87.24	87.76	87.84	87.82	87.88	87.8	87.82	87.86	87.94	87.92	87.92	87.86		635	87.78	87.86	87.84	87.86	87.94	87.86	87.96	87.86	87.92	87.92	87.84	87.86
636	87.52	87.7	87.72	87.88	87.92	87.98	88.08	88.13	88.06	88.02	87.98	87.88		636	87.18	87.66	87.78	87.82	87.82	87.8	87.88	87.9	87.92	87.94	87.94	87.84		636	87.68	87.84	87.76	87.82	87.86	87.88	87.94	87.88	87.92	87.9	87.9	87.82
637	87.68	87.72	87.74	87.88	87.9	87.94	88.02	88.1	88.02	87.94	87.94	87.88		637	87.28	87.68	87.7	87.76	87.72	87.82	87.82	87.88	87.78	87.86	87.8	87.8		637	87.76	87.82	87.68	87.8	87.76	87.82	87.88	87.84	87.8	87.84	87.76	87.76
638	87.62	87.7	87.64	87.86	87.92	87.96	87.98	88.1	88.04	87.96	87.96	87.76		638	87.26	87.68	87.64	87.7	87.74	87.8	87.8	87.88	87.78	87.88	87.8	87.78		638	87.76	87.82	87.68	87.8	87.78	87.8	87.88	87.92	87.8	87.82	87.8	87.76
639	87.48	87.56	87.54	87.68	87.86	87.8	87.9	87.96	87.98	87.9	87.84	87.68		639	87.1	87.56	87.48	87.54	87.7	87.6	87.72	87.7	87.68	87.68	87.76	87.64		639	87.64	87.66	87.56	87.64	87.76	87.66	87.84	87.72	87.66	87.72	87.74	87.62
640	87.54	87.56	87.52	87.72	87.76	87.8	87.96	88	87.96	87.9	87.84	87.8		640	87.12	87.52	87.52	87.5	87.62	87.54	87.66	87.76	87.64	87.66	87.74	87.72		640	87.64	87.62	87.54	87.66	87.64	87.58	87.78	87.68	87.66	87.62	87.68	87.72
641	87.54	87.78	87.7	87.78	87.92	87.92	87.96	88.02	88.04	87.94	87.88	87.78		641	87.14	87.6	87.62	87.58	87.64	87.58	87.68	87.76	87.72	87.6	87.72	87.66		641	87.72	87.72	87.6	87.6	87.68	87.66	87.76	87.76	87.78	87.74	87.74	87.72
642	87.48	87.68	87.7	87.84	87.96	87.94	88.08	88.04	88.06	87.98	87.92	87.8		642	87.18	87.64	87.68	87.62	87.72	87.7	87.72	87.8	87.76	87.78	87.7	87.62		642	87.64	87.7	87.64	87.7	87.78	87.78	87.84	87.78	87.88	87.82	87.78	87.72
643	87.5	87.6	87.7	87.84	87.94	87.98	88.06	87.98	88	87.98	88	87.74		643	87.08	87.54	87.62	87.56	87.62	87.66	87.66	87.68	87.64	87.72	87.68	87.66		643	87.68	87.66	87.62	87.64	87.76	87.74	87.82	87.7	87.76	87.78	87.76	87.68
644	87.6	87.56	87.56	87.74	87.82	87.9	87.96	87.94	87.94	87.9	87.86	87.76		644	87.1	87.54	87.5	87.56	87.58	87.6	87.66	87.6	87.56	87.58	87.62	87.68		644	87.72	87.62	87.58	87.62	87.74	87.72	87.78	87.66	87.66	87.66	87.68	87.72
645	87.56	87.62	87.58	87.72	87.82	87.88	88	87.96	88	87.9	87.92	87.72		645	87.04	87.36	87.48	87.44	87.56	87.56	87.66	87.66	87.62	87.64	87.66	87.66		645	87.54	87.56	87.52	87.6	87.6	87.72	87.7	87.68	87.7	87.66	87.7	87.62
646	87.66	87.6	87.64	87.82	87.88	87.8	87.9	87.92	87.96	87.84	87.84	87.76		646	86.96	87.34	87.48	87.48	87.5	87.44	87.54	87.56	87.58	87.6	87.6	87.6		646	87.52	87.44	87.52	87.52	87.62	87.62	87.74	87.56	87.64	87.62	87.58	87.6
647	87.62	87.66	87.72	87.88	87.94	87.92	87.96	87.92	87.92	87.94	87.88	87.72		647	87.14	87.42	87.56	87.52	87.58	87.46	87.58	87.56	87.54	87.62	87.64	87.56		647	87.5	87.54	87.56	87.54	87.66	87.64	87.68	87.6	87.6	87.62	87.54	87.54
648	87.66	87.74	87.76	87.9	87.92	87.96	88.02	88.04	87.96	87.94	87.94	87.76		648	87.22	87.62	87.64	87.64	87.58	87.58	87.7	87.72	87.58	87.6	87.72	87.7		648	87.62	87.68	87.6	87.66	87.76	87.78	87.86	87.76	87.72	87.7	87.74	87.62
649	87.72	87.76	87.7	87.9	87.94	87.94	88.02	88.02	88.08	88.02	88.02	87.82		649	87.26	87.64	87.64	87.7	87.7	87.68	87.72	87.8	87.72	87.78	87.86	87.72		649	87.72	87.8	87.64	87.74	87.82	87.84	87.88	87.8	87.88	87.8	87.84	87.68
650	87.78	87.86	87.84	87.96	88.02	88	88.06	88.04	88.08	88.13	88.04	88.02		650	87.38	87.84	87.8	87.82	87.86	87.8	87.82	87.84	87.84	87.9	87.98	87.9		650	87.86	87.94	87.82	87.88	87.96	87.9	87.92	87.84	87.9	87.88	87.9	87.92
651	87.88	87.92	87.94	88.04	88.15	88.19	88.25	88.25	88.35	88.19	88.08	88.1		651	87.62	87.9	87.98	87.9	87.96	87.92	87.98	88	88.02	88	88.02	88		651	88.06	88.04	88	87.98	88.08	88.04	88.1	88.13	88.13	88	88.04	88.06
652	87.82	87.96	87.96	88.1	88.08	88.17	88.19	88.29	88.31	88.19	88.15	88.15		652	87.62	87.96	87.94	87.96	87.92	87.88	87.96	88.08	88.04	88.08	88.02	88.08		652	88.02	88.08	87.96	88.02	88.06	88.06	88.08	88.17	88.17	88.08	88.1	88.15
653	87.86	87.94	87.98	88.13	88.13	88.19	88.31	88.29	88.35	88.25	88.17	88.17		653	87.64	87.92	87.96	87.96	88.04	87.96	88.04	88.13	88.04	88.08	88.02	88.1		653	87.92	87.98	87.96	88.04	88.1	88.1	88.1	88.08	88.13	88.15	88.1	88.15
654	87.86	87.92	87.96	88.1	88.1	88.15	88.19	88.19	88.23	88.19	88.08	88.1		654	87.58	87.9	87.92	87.9	87.96	87.9	88.04	88.04	88.02	88	88.04	88.02		654	87.96	88	87.92	87.98	88.04	88	88.04	87.96	88.1	87.98	88.08	88.08
655	87.88	87.94	87.98	88.13	88.13	88.1	88.29	88.25	88.25	88.15	88.1	88		655	87.54	87.92	87.94	87.92	88	87.84	88.04	88.04	88.1	88.08	88.04	88		655	87.92	88.06	87.88	87.96	88.02	87.94	88.17	88.04	88.13	87.98	88.06	88
656	87.94	88.17	88.23	88.29	88.31	88.31	88.43	88.39	88.43	88.31	88.27	88.25		656	87.68	88.17	88.25	88.17	88.17	88.08	88.21	88.19	88.23	88.17	88.25	88.19		656	88.13	88.23	88.23	88.29	88.25	88.23	88.27	88.25	88.29	88.19	88.27	88.23
657	87.96	88.31	88.35	88.41	88.41	88.49	88.51	88.49	88.53	88.41	88.35	88.29		657	87.76	88.31	88.41	88.35	88.35	88.29	88.37	88.43	88.43	88.43	88.45	88.37		657	88.35	88.49	88.47	88.55	88.59	88.51	88.61	88.45	88.51	88.35	88.51	88.45
658	87.9	88.33	88.33	88.49	88.47	88.51	88.61	88.59	88.65	88.59	88.43	88.39		658	87.96	88.51	88.63	88.57	88.61	88.51	88.59	88.65	88.7	88.74	88.65	88.61		658	88.51	88.78	88.67	88.8	88.82	88.67	88.8	88.7	88.78	88.67	88.74	88.59
659	87.94	88.27	88.25	88.41	88.45	88.51	88.59	88.67	88.72	88.65	88.55	88.43		659	87.94	88.51	88.57	88.67	88.63	88.55	88.63	88.76	88.78	88.8	88.78	88.65		659	88.51	88.74	88.61	88.72	88.78	88.7	88.76	88.82	88.9	88.76	88.86	88.67
660	88.06	88.27	88.21	88.37	88.39	88.41	88.49	88.59	88.63	88.53	88.43	88.43		660	87.88	88.43	88.45	88.53	88.45	88.41	88.43	88.63	88.63	88.67	88.63	88.61		660	88.37	88.53	88.45	88.51	88.55	88.43	88.53	88.59	88.65	88.49	88.61	88.59
661	88.15	88.27	88.15	88.21	88.21	88.27	88.33	88.41	88.39	88.35	88.21	88.29		661	88.04	88.23	88.29	88.17	88.21	88.15	88.17	88.31	88.33	88.43	88.33	88.37		661	88.33	88.39	88.17	88.25	88.31	88.19	88.31	88.25	88.35	88.29	88.23	88.39
662	88.27	88.25	88.19	88.25	88.21	88.27	88.33	88.31	88.37	88.23	88.17	88.25		662	87.88	88.17	88.17	88.08	88	88	88.1	88.15	88.25	88.21	88.21	88.23		662	88.31	88.33	88.15	88.17	88.15	88.1	88.19	88.19	88.31	88.15	88.15	88.31
663	88	88.15	88.08	88.19	88.17	88.23	88.25	88.29	88.35	88.33	88.19	88.19		663	87.8	88	88	87.94	87.94	87.94	87.98	88.06	88.1	88.15	88.08	88.13		663	88.15	88.17	88.06	88.1	88.08	87.98	88.17	88.17	88.23	88.19	88.21	88.13
664	87.9	88.06	87.94	88.17	88.1	88.17	88.25	88.35	88.33	88.33	88.19	88.21		664	87.62	87.96	87.9	87.88	87.9	87.86	87.94	88.02	88.04	88.04	88.02	87.98		664	88.08	88.06	87.9	88.04	88.06	87.94	88	88.06	88.13	88.13	88.08	88.04
665	87.88	88.02	87.96	88.19	88.27	88.21	88.39	88.35	88.43	88.31	88.27	88.13		665	87.58	87.84	87.88	87.98	87.96	87.94	88.08	88	88.13	88.1	88.13	87.96		665	88.02	87.94	87.94	88.06	88.08	87.98	88.08	88.04	88.13	88.1	88.06	88.02
666	87.82	87.96	87.92	88.17	88.25	88.27	88.51	88.43	88.41	88.35	88.25	88.1		666	87.64	87.98	88.04	88.1	88.1	88.04	88.17	88.21	88.15	88.17	88.19	88.06		666	88.06	88.15	88.02	88.17	88.27	88.1	88.27	88.21	88.21	88.06	88.13	88.15
667	87.72	88.1	88.02	88.17	88.25	88.27	88.43	88.39	88.39	88.33	88.27	88.19		667	87.64	88	88.06	88.06	88.02	87.98	88.13	88.21	88.17	88.17	88.21	88.06		667	87.96	88.19	88.04	88.13	88.17	88.13	88.25	88.15	88.23	88.13	88.13	88.08
668	87.76	88.13	88.08	88.15	88.27	88.17	88.31	88.33	88.41	88.25	88.23	88.21		668	87.78	88.04	88.08	88.02	88.04	88	88.08	88.17	88.25	88.21	88.23	88.1		668	88.13	88.23	88.13	88.13	88.23	88.15	88.23	88.1	88.31	88.13	88.19	88.1
669	87.88	88.17	88.1	88.29	88.33	88.29	88.35	88.27	88.39	88.31	88.19	88.23		669	87.78	88.08	88.06	88.15	88.1	88.06	88.15	88.13	88.21	88.23	88.19	88.15		669	88.21	88.23	88.04	88.19	88.29	88.13	88.17	88.1	88.21	88.1	88.15	88.15
670	88.1	88.19	88.02	88.23	88.23	88.35	88.39	88.43	88.39	88.37	88.27	88.19		670	87.84	88	88.04	88.08	88.08	88.15	88.15	88.23	88.23	88.27	88.25	88.23		670	88.23	88.17	88.04	88.17	88.17	88.23	88.23	88.27	88.31	88.23	88.21	88.21
671	88.13	88.17	88.04	88.27	88.29	88.39	88.43	88.53	88.57	88.45	88.33	88.25		671	87.86	88.17	88.17	88.23	88.19	88.19	88.21	88.33	88.29	88.31	88.31	88.29		671	88.31	88.27	88.13	88.35	88.29	88.23	88.31	88.33	88.35	88.33	88.25	88.29
672	88.19	88.31	88.31	88.37	88.41	88.53	88.47	88.57	88.63	88.49	88.45	88.29		672	87.88	88.21	88.29	88.23	88.23	88.25	88.25	88.41	88.45	88.31	88.33	88.29		672	88.29	88.35	88.27	88.29	88.37	88.31	88.39	88.39	88.45	88.33	88.37	88.27
673	88.15	88.21	88.21	88.37	88.29	88.41	88.49	88.49	88.57	88.43	88.39	88.27		673	87.86	88.1	88.21	88.21	88.13	88.19	88.27	88.37	88.33	88.31	88.23	88.21		673	88.29	88.33	88.25	88.31	88.25	88.31	88.37	88.37	88.45	88.33	88.33	88.25
674	88.08	88.21	88.15	88.35	88.31	88.41	88.41	88.51	88.57	88.47	88.41	88.29		674	87.78	88.17	88.19	88.19	88.19	88.17	88.25	88.37	88.41	88.39	88.35	88.31		674	88.29	88.33	88.19	88.35	88.29	88.35	88.33	88.33	88.43	88.45	88.35	88.29
675	88.08	88.23	88.19	88.39	88.47	88.51	88.55	88.49	88.57	88.41	88.47	88.43		675	87.74	88.15	88.21	88.19	88.21	88.21	88.25	88.33	88.37	88.31	88.43	88.39		675	88.39	88.37	88.25	88.33	88.35	88.35	88.43	88.35	88.47	88.37	88.43	88.43
676	88.23	88.43	88.29	88.45	88.55	88.49	88.55	88.55	88.63	88.49	88.59	88.53		676	87.76	88.35	88.41	88.39	88.37	88.31	88.33	88.47	88.49	88.39	88.51	88.51		676	88.45	88.51	88.33	88.43	88.47	88.37	88.49	88.45	88.55	88.41	88.55	88.51
677	88.08	88.33	88.29	88.55	88.57	88.61	88.59	88.7	88.7	88.63	88.57	88.49		677	87.9	88.29	88.41	88.45	88.47	88.47	88.43	88.59	88.59	88.59	88.57	88.51		677	88.47	88.57	88.41	88.63	88.61	88.55	88.61	88.61	88.65	88.57	88.63	88.51
678	88.15	88.23	88.27	88.45	88.43	88.47	88.53	88.55	88.7	88.65	88.57	88.55		678	88.19	88.45	88.55	88.53	88.49	88.39	88.47	88.53	88.65	88.74	88.67	88.7		678	88.76	88.76	88.63	88.7	88.7	88.53	88.67	88.61	88.82	88.7	88.76	88.72
679	88.25	88.49	88.43	88.67	88.59	88.63	88.7	88.74	88.76	88.76	88.63	88.61		679	88.35	88.78	88.74	88.82	88.72	88.59	88.67	88.78	88.78	88.92	88.84	88.9		679	88.94	89.04	88.86	88.96	88.92	88.72	88.88	88.8	88.92	88.86	88.86	88.94
680	88.31	88.53	88.47	88.65	88.67	88.67	88.74	88.78	88.8	88.76	88.65	88.67		680	88.21	88.82	88.8	88.78	88.78	88.65	88.67	88.82	88.84	88.94	88.9	88.8		680	88.88	88.98	88.82	88.88	88.9	88.74	88.84	88.76	88.86	88.84	88.86	88.88
681	88.29	88.57	88.61	88.67	88.76	88.8	88.84	88.76	88.82	88.76	88.7	88.7		681	88.02	88.65	88.72	88.74	88.74	88.61	88.63	88.72	88.78	88.76	88.78	88.76		681	88.67	88.78	88.67	88.8	88.82	88.72	88.76	88.67	88.8	88.67	88.76	88.72
682	88.19	88.53	88.51	88.51	88.59	88.65	88.67	88.67	88.76	88.67	88.59	88.51		682	88	88.41	88.55	88.49	88.55	88.45	88.49	88.51	88.63	88.57	88.57	88.59		682	88.55	88.59	88.53	88.67	88.61	88.57	88.59	88.55	88.7	88.51	88.55	88.53
683	88.17	88.45	88.35	88.43	88.53	88.53	88.63	88.67	88.72	88.65	88.53	88.43		683	88	88.35	88.41	88.35	88.45	88.35	88.45	88.51	88.57	88.55	88.51	88.43		683	88.37	88.51	88.41	88.45	88.43	88.33	88.41	88.41	88.51	88.41	88.45	88.43
684	88.25	88.33	88.25	88.31	88.31	88.35	88.35	88.41	88.49	88.37	88.39	88.41		684	87.86	88.06	88.13	88.04	88.06	88.04	88.02	88.15	88.17	88.08	88.19	88.25		684	88.33	88.19	88.15	88.19	88.17	88.13	88.21	88.17	88.29	88.08	88.21	88.29
685	88.06	88.21	88.04	88.19	88.27	88.37	88.41	88.41	88.39	88.37	88.31	88.25		685	87.54	87.96	87.96	87.88	87.98	87.94	87.98	88.06	88.02	88	88.1	88.06		685	88.23	88.15	87.92	88.04	88.17	88.08	88.13	88.1	88.1	88.04	88.13	88.08
686	87.84	87.96	87.94	88.15	88.21	88.27	88.35	88.33	88.33	88.31	88.23	88.21		686	87.36	87.82	87.88	87.9	87.94	87.84	87.94	87.94	88.02	87.96	88.06	87.94		686	88	87.96	87.88	87.94	88.02	87.9	88.02	87.92	88.04	87.94	87.98	87.94
687	87.82	88.06	88.13	88.19	88.27	88.33	88.43	88.39	88.41	88.43	88.29	88.19		687	87.28	87.8	87.9	87.9	87.94	87.86	87.96	88.04	88.04	88.1	88.08	87.9		687	87.88	87.94	87.92	87.92	88.06	87.94	88.06	88	88.04	87.96	88.04	87.88
688	87.96	88.23	88.15	88.29	88.35	88.37	88.45	88.45	88.41	88.49	88.37	88.15		688	87.36	87.86	87.9	87.84	87.96	87.8	87.96	88.04	88.02	88.02	88.08	87.8		688	87.94	88.04	87.96	88.06	88.13	88.06	88.1	88.1	88.13	88.08	88.13	87.86
689	88.04	88.15	88.02	88.17	88.19	88.27	88.35	88.37	88.45	88.39	88.31	88.15		689	87.44	87.82	87.82	87.88	87.94	87.84	87.94	88.04	88.1	88.06	88.08	87.88		689	88.08	88.04	87.9	88.04	88.06	88.02	88.13	88.06	88.17	88.06	88.19	87.92
690	87.98	88.04	87.94	88.13	88.08	88.21	88.25	88.29	88.29	88.29	88.13	88.17		690	87.44	87.84	87.84	87.84	87.9	87.84	87.94	88	88	87.98	88.06	88		690	88.02	87.98	87.88	87.96	88.04	88	88.13	88.08	88.13	88.1	88.06	87.96
691	88.15	88.13	87.98	88.21	88.21	88.25	88.35	88.35	88.33	88.35	88.31	88.31		691	87.64	87.96	88	88.06	88.1	88.02	88.1	88.13	88.1	88.1	88.19	88.19		691	88.19	88.15	88.06	88.15	88.21	88.13	88.23	88.15	88.21	88.19	88.21	88.13
692	88.17	88.31	88.23	88.37	88.47	88.43	88.53	88.49	88.49	88.39	88.35	88.33		692	87.92	88.21	88.35	88.23	88.33	88.25	88.35	88.37	88.31	88.35	88.41	88.33		692	88.45	88.37	88.27	88.33	88.35	88.31	88.43	88.31	88.31	88.33	88.33	88.35
693	88.04	88.27	88.1	88.29	88.41	88.39	88.43	88.45	88.49	88.35	88.27	88.27		693	87.86	88.23	88.27	88.21	88.29	88.27	88.29	88.35	88.37	88.35	88.35	88.31		693	88.35	88.39	88.23	88.39	88.41	88.33	88.41	88.35	88.47	88.35	88.29	88.35
694	88.06	88.21	88.1	88.29	88.37	88.39	88.45	88.43	88.55	88.41	88.37	88.31		694	87.82	88.19	88.27	88.25	88.27	88.25	88.33	88.33	88.39	88.43	88.39	88.37		694	88.43	88.41	88.33	88.35	88.37	88.35	88.39	88.33	88.41	88.35	88.39	88.43
695	88.19	88.39	88.37	88.53	88.55	88.63	88.57	88.53	88.57	88.49	88.45	88.49		695	87.98	88.35	88.45	88.43	88.43	88.39	88.35	88.51	88.49	88.49	88.47	88.61		695	88.59	88.53	88.43	88.47	88.53	88.51	88.49	88.47	88.55	88.49	88.51	88.59
696	88.23	88.55	88.51	88.63	88.72	88.65	88.78	88.82	88.84	88.76	88.61	88.7		696	88.08	88.72	88.74	88.82	88.8	88.72	88.78	88.86	88.92	88.98	88.84	88.98		696	88.82	89	88.78	88.86	88.88	88.74	88.86	88.88	89.04	88.82	88.82	88.98
697	88.47	88.7	88.72	88.84	88.84	88.78	88.96	88.9	89	88.96	88.78	88.9		697	88.49	89.02	89.13	89.17	89.17	88.96	89.13	89.15	89.25	89.27	89.17	89.25		697	89.08	89.27	89.1	89.21	89.25	89.02	89.23	89.15	89.29	89.13	89.19	89.27
698	88.41	88.74	88.7	88.76	88.78	88.76	88.88	88.94	89	88.94	88.84	88.88		698	88.63	89.23	89.29	89.27	89.31	89.06	89.25	89.33	89.47	89.5	89.47	89.47		698	89.19	89.45	89.29	89.35	89.37	89.17	89.41	89.35	89.45	89.35	89.43	89.43
699	88.51	88.7	88.59	88.67	88.7	88.74	88.76	88.84	88.86	88.84	88.67	88.82		699	88.72	89.17	89.27	89.17	89.25	89	89.1	89.23	89.29	89.43	89.25	89.43		699	89.15	89.33	89.23	89.31	89.37	89.13	89.35	89.29	89.37	89.33	89.33	89.37
700	88.53	88.59	88.49	88.59	88.67	88.65	88.7	88.76	88.7	88.67	88.51	88.72		700	88.76	88.94	89	88.9	88.94	88.7	88.86	88.92	88.98	89.06	88.98	89.13		700	89.06	89.15	88.96	89.06	89.02	88.82	89.06	88.96	89.06	88.98	89.04	89.1
701	88.45	88.51	88.45	88.55	88.59	88.59	88.65	88.59	88.67	88.59	88.49	88.57		701	88.67	88.84	88.9	88.72	88.78	88.65	88.76	88.82	88.92	88.92	88.84	88.92		701	88.88	89	88.86	88.86	88.94	88.7	88.96	88.86	88.94	88.82	88.86	88.84
702	88.33	88.39	88.31	88.47	88.55	88.53	88.55	88.55	88.59	88.53	88.39	88.47		702	88.59	88.7	88.63	88.65	88.63	88.53	88.59	88.74	88.72	88.88	88.74	88.78		702	88.72	88.8	88.57	88.7	88.82	88.63	88.76	88.78	88.82	88.67	88.7	88.72
703	88.37	88.35	88.33	88.43	88.51	88.47	88.57	88.53	88.53	88.51	88.41	88.45		703	88.51	88.55	88.61	88.55	88.61	88.51	88.59	88.57	88.65	88.74	88.61	88.63		703	88.65	88.74	88.47	88.63	88.65	88.59	88.7	88.63	88.7	88.61	88.67	88.65
704	87.98	88.08	88.08	88.13	88.15	88.25	88.35	88.35	88.39	88.33	88.29	88.31		704	88.23	88.31	88.35	88.23	88.25	88.31	88.29	88.39	88.41	88.33	88.43	88.49		704	88.59	88.51	88.41	88.39	88.35	88.37	88.47	88.41	88.51	88.41	88.47	88.47
705	88.04	88.15	88.1	88.17	88.23	88.25	88.23	88.31	88.33	88.25	88.21	88.19		705	88.04	88.19	88.19	88.1	88.19	88.17	88.15	88.39	88.31	88.25	88.29	88.29		705	88.51	88.43	88.19	88.23	88.29	88.25	88.29	88.33	88.33	88.25	88.33	88.33
706	87.88	88.06	87.9	88.02	88.04	88.08	88.15	88.15	88.15	88.06	88.06	88.19		706	87.82	88.17	88.04	87.98	88.1	88	88.06	88.23	88.17	88.13	88.19	88.19		706	88.33	88.33	88.08	88.13	88.21	88.13	88.23	88.1	88.15	88.1	88.21	88.25
707	87.74	88	87.84	87.96	87.92	88	88.06	88.1	88	88	87.98	88.06		707	87.8	88.1	88.06	88	87.96	87.94	87.98	88.06	88	88.04	88.06	88.15		707	88.27	88.31	88.1	88.13	88.1	88.02	88.15	88.04	88	88.04	88.04	88.23
708	87.7	87.94	87.92	88.02	88.08	88.1	88.21	88.17	88.19	88.17	88.08	88.17		708	87.66	87.88	88.02	87.92	88.04	87.94	87.94	88.02	88.02	88.17	88.1	88.1		708	88.1	88.15	88.02	88.1	88.13	88	88.06	88.04	88.08	88.04	88.04	88.15
709	87.52	87.72	87.8	87.88	87.94	87.94	88.06	88.04	88.06	88.02	87.94	87.92		709	87.34	87.62	87.74	87.74	87.8	87.7	87.78	87.86	87.88	87.92	87.9	87.8		709	87.86	87.82	87.76	87.9	87.9	87.78	87.92	87.86	88	87.82	87.84	87.84
710	87.54	87.64	87.68	87.78	87.76	87.78	87.94	87.94	88	87.96	87.92	87.84		710	87.2	87.58	87.64	87.66	87.66	87.58	87.64	87.7	87.74	87.78	87.78	87.7		710	87.74	87.74	87.7	87.8	87.8	87.72	87.8	87.74	87.9	87.78	87.8	87.72
711	87.54	87.76	87.7	87.86	87.9	87.9	88.06	88.04	87.98	87.98	87.92	87.9		711	87.08	87.52	87.66	87.64	87.7	87.58	87.64	87.68	87.72	87.74	87.8	87.68		711	87.74	87.84	87.76	87.74	87.86	87.74	87.84	87.68	87.82	87.78	87.82	87.74
712	87.62	87.76	87.8	87.94	88.04	87.96	88.13	88.13	88.13	88.08	87.94	87.86		712	87.18	87.58	87.64	87.66	87.74	87.58	87.64	87.76	87.82	87.8	87.78	87.7		712	87.68	87.76	87.68	87.74	87.9	87.72	87.82	87.8	87.92	87.82	87.76	87.66
713	87.72	87.76	87.82	87.98	87.98	88	88.15	88.13	88.08	88.06	87.98	87.84		713	87.26	87.66	87.68	87.74	87.72	87.64	87.66	87.82	87.82	87.84	87.82	87.76		713	87.82	87.84	87.7	87.76	87.9	87.8	87.86	87.86	87.96	87.84	87.88	87.76
714	87.72	87.94	87.84	88	87.96	88.13	88.13	88.1	88.19	88.21	88.06	87.96		714	87.48	87.8	87.88	87.88	87.88	87.84	87.82	87.94	88.04	88.04	88	87.96		714	88.1	88.06	87.96	88.06	88.04	88.02	88.04	87.94	88.21	88.04	88	87.98
715	87.98	88.1	88.04	88.21	88.25	88.17	88.39	88.25	88.29	88.29	88.15	88.13		715	87.84	88.15	88.19	88.1	88.21	88.02	88.1	88.17	88.25	88.35	88.25	88.23		715	88.31	88.43	88.25	88.29	88.39	88.21	88.37	88.25	88.35	88.25	88.23	88.25
716	87.84	87.96	87.92	88.19	88.06	88.17	88.19	88.27	88.25	88.27	88.1	88.1		716	87.82	88.15	88.21	88.19	88.15	88.1	88.13	88.31	88.31	88.35	88.29	88.31		716	88.25	88.35	88.17	88.37	88.29	88.23	88.23	88.33	88.41	88.33	88.33	88.23
717	87.8	87.86	87.86	88	88.02	88.02	88.08	88.17	88.21	88.15	88	88.04		717	87.82	88.06	88.15	88.13	88.1	88.04	88.08	88.19	88.25	88.23	88.1	88.31		717	88.41	88.19	88.08	88.25	88.19	88.1	88.21	88.23	88.33	88.27	88.25	88.23
718	87.92	87.86	87.82	87.9	87.96	87.98	88.04	88.06	88.17	88.15	87.96	88.02		718	87.86	88.13	88	88.02	88.1	88.06	87.96	88	88.15	88.15	88.08	88.25		718	88.41	88.21	88	88.13	88.21	88.06	88.17	88.1	88.29	88.19	88.19	88.23
719	87.72	87.74	87.8	87.92	87.98	88	88.17	88.15	88.13	88.1	88.04	87.98		719	87.92	88.08	88.1	88.04	87.96	87.96	88.02	88.15	88.02	88.08	88.04	88.17		719	88.33	88.21	88.13	88.17	88.17	88.15	88.17	88.08	88.1	88.15	88.08	88.23
720	87.66	87.82	87.78	87.92	88	88.06	88.15	88.13	88.1	88.08	88.02	88.02		720	87.88	88.06	88.08	88	88	87.94	88.02	88.15	88.1	88.1	88.15	88.21		720	88.27	88.15	88.04	88.06	88.13	88.04	88.13	88.1	88.13	88	88.08	88.19
721	87.68	87.74	87.68	87.88	88	87.98	88.13	88.08	88.06	88.02	87.98	87.94		721	87.76	88	88.04	87.94	88.17	87.92	88.04	88.08	88.06	87.94	88	88.21		721	88.15	88.15	88.04	88.04	88.27	88.04	88.17	88.17	88.17	87.94	88.08	88.23
722	87.58	87.68	87.68	87.92	87.86	87.8	88.06	88.06	88	88.04	87.92	87.9		722	87.76	87.98	87.92	87.94	87.92	87.8	88.04	88.1	87.96	87.94	87.88	88.15		722	88.13	88.08	87.94	88.08	88.08	87.88	88.08	88.13	88.06	88	87.86	88.15
723	87.4	87.64	87.72	87.92	88.02	87.98	88.06	88.06	88.08	88.08	87.88	87.92		723	87.7	87.92	88	88	88.13	87.94	88.02	88.13	88.08	88.13	88.02	88.13		723	88.15	88.08	88	88.1	88.17	87.98	88.08	88.19	88.17	88.08	88.04	88.1
724	87.54	87.66	87.6	87.8	87.92	87.88	87.94	88.06	87.98	87.98	87.8	87.86		724	87.76	87.98	87.94	87.92	88.04	87.9	87.88	88	88.06	87.96	87.94	88.1		724	88.19	88.21	88	88.06	88.1	87.86	87.98	88.02	88.02	87.88	87.84	88.06
725	87.48	87.52	87.48	87.66	87.82	87.74	87.84	87.82	87.8	87.78	87.68	87.66		725	87.56	87.76	87.76	87.76	87.84	87.68	87.74	87.8	87.82	87.84	87.8	87.82		725	87.96	87.96	87.84	87.9	87.94	87.8	87.92	87.98	87.92	87.82	87.82	87.92
726	87.24	87.42	87.42	87.68	87.72	87.7	87.7	87.8	87.86	87.78	87.68	87.56		726	87.28	87.58	87.64	87.7	87.64	87.56	87.56	87.76	87.72	87.84	87.78	87.74		726	87.82	87.74	87.7	87.94	87.84	87.74	87.84	87.86	87.84	87.78	87.76	87.8
727	87.18	87.38	87.4	87.64	87.68	87.64	87.68	87.68	87.8	87.7	87.66	87.6		727	86.98	87.46	87.54	87.62	87.64	87.56	87.5	87.54	87.68	87.76	87.76	87.7		727	87.68	87.66	87.6	87.8	87.82	87.7	87.76	87.64	87.78	87.66	87.76	87.72
728	87.18	87.34	87.36	87.52	87.6	87.66	87.86	87.72	87.78	87.76	87.66	87.7		728	87.06	87.5	87.58	87.58	87.68	87.56	87.64	87.68	87.72	87.76	87.76	87.76		728	87.7	87.68	87.62	87.7	87.84	87.7	87.76	87.66	87.7	87.7	87.74	87.8
729	87.16	87.42	87.4	87.66	87.68	87.72	87.9	87.8	87.82	87.78	87.68	87.74		729	87.2	87.62	87.62	87.7	87.7	87.6	87.62	87.66	87.76	87.74	87.74	87.74		729	87.68	87.7	87.58	87.76	87.9	87.68	87.74	87.7	87.86	87.7	87.74	87.76
730	87.18	87.2	87.34	87.46	87.52	87.46	87.7	87.62	87.62	87.62	87.6	87.58		730	87.06	87.38	87.42	87.46	87.46	87.36	87.58	87.64	87.66	87.64	87.66	87.84		730	87.82	87.68	87.62	87.64	87.76	87.56	87.68	87.68	87.7	87.62	87.68	87.88
731	87.16	87.22	87.32	87.4	87.54	87.48	87.5	87.56	87.54	87.52	87.46	87.52		731	86.96	87.26	87.34	87.42	87.44	87.3	87.42	87.48	87.48	87.48	87.5	87.7		731	87.64	87.52	87.52	87.62	87.68	87.56	87.64	87.52	87.64	87.52	87.54	87.64
732	87.22	87.2	87.22	87.36	87.5	87.4	87.52	87.66	87.64	87.64	87.48	87.52		732	86.96	87.3	87.4	87.52	87.54	87.36	87.48	87.68	87.64	87.66	87.56	87.66		732	87.68	87.54	87.46	87.66	87.68	87.5	87.62	87.64	87.74	87.6	87.58	87.6
733	87.22	87.28	87.24	87.5	87.5	87.44	87.6	87.58	87.58	87.56	87.4	87.56		733	86.98	87.46	87.52	87.54	87.56	87.36	87.54	87.6	87.7	87.58	87.64	87.84		733	87.76	87.62	87.42	87.62	87.62	87.48	87.52	87.5	87.66	87.56	87.62	87.82
734	87.3	87.22	87.08	87.34	87.28	87.34	87.5	87.46	87.54	87.48	87.42	87.38		734	87.3	87.5	87.42	87.42	87.46	87.38	87.46	87.52	87.68	87.58	87.62	87.76		734	87.78	87.66	87.44	87.58	87.66	87.54	87.62	87.58	87.66	87.62	87.68	87.76
735	87.06	87.16	87.1	87.28	87.3	87.36	87.44	87.5	87.54	87.5	87.4	87.38		735	86.98	87.36	87.36	87.36	87.42	87.38	87.4	87.5	87.56	87.56	87.56	87.66		735	87.62	87.52	87.42	87.48	87.64	87.48	87.62	87.6	87.68	87.54	87.58	87.74
736	86.96	87.04	86.92	87.18	87.18	87.16	87.36	87.3	87.3	87.24	87.22	87.22		736	87.06	87.3	87.26	87.24	87.28	87.1	87.28	87.38	87.26	87.32	87.34	87.4		736	87.44	87.46	87.34	87.42	87.48	87.3	87.44	87.44	87.5	87.26	87.38	87.52
737	86.68	87.04	86.9	87.16	87.14	87.16	87.3	87.24	87.22	87.12	87.18	87.18		737	86.7	87.12	87.08	87.16	87.16	87.02	87.16	87.2	87.18	87.24	87.18	87.3		737	87.28	87.28	87.16	87.3	87.32	87.3	87.38	87.34	87.3	87.18	87.34	87.38
738	86.76	86.94	86.78	87	86.96	87.04	87.14	87.2	87.14	87.2	87.08	86.96		738	86.36	86.82	86.84	86.86	86.88	86.84	86.92	86.98	87	87.14	87.04	87.1		738	87.02	87.12	86.9	87.04	87.06	87.02	87.12	87.04	87.14	87.18	87.16	87.16
739	86.8	86.86	86.72	86.88	86.94	87	86.98	87.06	87.06	87.04	86.9	86.92		739	86.4	86.8	86.88	86.76	86.8	86.72	86.76	86.86	86.86	86.94	86.9	87		739	87.02	86.98	86.88	86.86	86.98	86.92	86.88	86.9	87	86.94	86.98	87.02
740	86.5	86.72	86.62	86.86	86.9	87	86.96	87.04	86.96	86.96	86.96	86.88		740	86.44	86.68	86.72	86.68	86.82	86.8	86.74	86.96	86.84	86.86	86.98	86.96		740	87	86.98	86.76	86.86	87	87.02	86.96	86.94	86.96	86.88	86.92	86.96
741	86.62	86.7	86.68	86.84	86.86	86.98	87.02	87.1	87.02	86.96	86.94	86.88		741	86.46	86.76	86.76	86.72	86.82	86.8	86.76	86.98	86.84	86.82	86.94	86.98		741	86.98	86.9	86.76	86.76	86.92	86.9	86.94	86.94	86.98	86.86	86.9	86.92
742	86.9	86.92	86.84	87.02	87.08	87.16	87.1	87.2	87.12	87.1	87	87.02		742	86.54	86.9	86.96	86.84	86.96	86.96	86.84	86.92	86.96	86.92	87	87.14		742	87.08	87	86.92	86.96	87.04	87	86.98	86.98	87.06	86.98	87.04	87.1
743	86.82	86.74	86.72	86.96	86.94	87.02	87.1	87.18	87.16	87.1	87.06	87.04		743	86.82	86.88	86.92	86.94	86.96	87	87	87.18	87.02	87.04	87.18	87.12		743	87.16	87.04	86.98	87.1	87.12	87.08	87.06	87.14	87.16	87.1	87.16	87.2
744	86.76	86.74	86.74	86.9	86.92	86.96	87.02	87.1	87.08	87.08	87.06	86.92		744	86.8	86.94	87.06	87	87.02	86.94	86.92	87.1	87	87.08	87.16	87.1		744	87.18	87.12	86.98	87.06	87.14	87	87.12	87.06	87.16	87.12	87.22	87.14
745	86.82	86.76	86.68	86.78	86.76	86.76	86.94	86.84	86.98	86.9	86.92	86.84		745	86.76	87.02	86.94	86.82	86.9	86.7	86.86	86.9	86.96	86.92	87.06	87.2		745	87.22	87.2	86.86	86.9	87	86.86	87	86.9	87.02	87.02	87.1	87.1
746	86.82	86.94	86.76	86.96	87.06	87	87.12	87.16	87.14	87.08	87.06	87.04		746	86.7	87.1	86.96	86.92	87.1	86.94	86.96	87.22	87.14	87.12	87.16	87.34		746	87.28	87.22	86.94	87	87.16	87	87.16	87.16	87.22	87.18	87.22	87.24
747	86.82	86.94	86.8	86.98	87.08	87.14	87.24	87.3	87.28	87.12	87.18	87.06		747	86.56	87.02	86.94	86.86	87.1	86.94	87.04	87.18	87.2	87.2	87.24	87.3		747	87.26	87.14	86.94	86.96	87.22	87.1	87.2	87.2	87.28	87.16	87.24	87.18
748	86.82	86.82	86.66	86.92	86.94	87.04	87.2	87.22	87.24	87.08	87.18	86.92		748	86.6	86.88	86.74	86.82	86.88	86.88	86.9	86.98	87.02	87.02	87.1	87.2		748	87.22	86.96	86.8	86.94	87	87	87.06	87.04	87.14	86.92	87.08	87.06
749	86.76	86.8	86.66	86.9	86.9	87	87.08	87	87.04	87.1	86.94	86.88		749	86.72	86.76	86.66	86.72	86.84	86.82	86.82	86.88	87	87.02	86.98	87.1		749	87.1	86.9	86.7	86.82	86.88	86.9	86.86	86.84	86.98	86.92	86.92	87
750	87	87	86.78	87.06	87.02	87.16	87.14	87.06	87.1	87.06	86.98	87		750	86.6	86.9	86.8	86.9	86.96	86.94	86.92	86.86	87.04	87.06	87	87.02		750	87.2	86.98	86.82	86.98	87.04	86.96	86.98	86.9	87.06	86.98	86.96	87.06
751	86.72	86.72	86.64	86.96	87.04	87.04	87.1	87.14	87.12	87.16	87	86.92		751	86.7	86.82	86.8	86.92	86.88	86.8	86.92	86.98	86.96	86.98	86.96	87.04		751	87.14	86.98	86.84	86.94	86.94	86.92	87.02	86.96	86.98	87.04	86.96	87.02
752	86.66	86.78	86.7	87.08	87.14	87.1	87.2	87.24	87.18	87.16	87.14	86.96		752	86.66	86.9	86.86	86.98	87	86.9	86.88	87.02	87.02	87.02	87.08	87.1		752	87.14	87.12	86.92	87.16	87.16	87.08	87.14	87.2	87.1	87.14	87.16	87.12
753	86.84	86.74	86.78	87	87.08	87.08	87.2	87.26	87.2	87.26	87.12	86.98		753	86.46	86.78	86.92	86.92	87	86.92	86.98	87.08	87.06	87.1	87.18	87.22		753	87.1	86.98	86.92	87.06	87.18	87.06	87.12	87.16	87.22	87.12	87.2	87.22
754	86.8	86.82	86.82	86.9	86.98	87.12	87.08	87.2	87.14	87.18	87.12	86.98		754	86.46	86.92	86.94	86.84	86.9	86.92	86.92	87	86.94	87.02	87.08	87.16		754	87.2	87.02	86.94	86.92	87.02	86.96	87.02	87.04	87.02	87.02	87.1	87.24
755	86.66	86.7	86.58	86.76	86.9	86.96	87.04	87.04	87.16	87.02	87.02	86.82		755	86.44	86.82	86.7	86.74	86.88	86.8	86.88	86.96	87.02	86.96	87.04	87.02		755	87.02	86.92	86.84	86.94	87.04	86.88	86.96	86.94	87.02	86.88	87	87.06
756	86.72	86.78	86.66	86.82	86.9	86.94	87.08	87.04	87.1	87.06	87.02	86.96		756	86.42	86.76	86.78	86.72	86.8	86.66	86.74	86.86	86.8	86.92	86.94	86.96		756	86.98	86.9	86.72	86.7	86.9	86.82	86.9	86.82	86.92	86.86	86.86	86.98
757	86.84	86.8	86.82	86.88	86.86	87	87.06	87.06	87.1	87.08	87.04	86.94		757	86.28	86.68	86.84	86.68	86.78	86.68	86.8	86.84	86.8	86.98	86.9	86.9		757	86.96	86.88	86.86	86.84	86.82	86.84	86.94	86.84	86.86	86.88	86.84	86.9
758	86.64	86.74	86.66	86.8	86.84	86.94	86.94	87.04	86.9	87	86.92	86.82		758	86.2	86.56	86.7	86.54	86.7	86.6	86.72	86.76	86.78	86.84	86.72	86.76		758	86.86	86.74	86.74	86.8	86.7	86.7	86.82	86.76	86.76	86.76	86.7	86.82
759	86.54	86.56	86.64	86.78	86.84	86.96	87.08	86.96	86.98	87.02	86.86	86.78		759	86.36	86.52	86.7	86.56	86.7	86.62	86.7	86.8	86.78	86.82	86.76	86.7		759	86.78	86.68	86.58	86.58	86.72	86.7	86.72	86.72	86.76	86.74	86.62	86.7
760	86.66	86.7	86.74	86.96	86.86	86.96	87.06	87	87	87	86.94	86.84		760	86.18	86.54	86.62	86.6	86.64	86.58	86.66	86.8	86.74	86.8	86.76	86.64		760	86.78	86.66	86.62	86.64	86.72	86.68	86.8	86.8	86.86	86.7	86.8	86.76
761	86.72	86.7	86.74	86.98	86.9	86.96	87.08	87.06	87.1	86.98	86.98	86.82		761	86.18	86.5	86.6	86.66	86.68	86.58	86.68	86.7	86.86	86.82	86.9	86.7		761	86.84	86.66	86.68	86.74	86.84	86.76	86.86	86.84	86.98	86.8	86.92	86.84
762	86.48	86.72	86.62	86.8	86.76	86.88	86.9	86.84	86.84	86.84	86.8	86.8		762	85.66	86.1	86.18	86.16	86.26	86.12	86.24	86.26	86.48	86.46	86.44	86.42		762	86.46	86.38	86.24	86.4	86.46	86.4	86.42	86.38	86.52	86.42	86.46	86.38
763	86.38	86.76	86.6	86.72	86.64	86.78	86.88	86.82	86.74	86.8	86.76	86.72		763	85.41	86.1	86.08	86.12	86.16	86.12	86.1	86.1	86.28	86.24	86.34	86.32		763	86.38	86.26	86.26	86.28	86.4	86.42	86.34	86.18	86.38	86.2	86.44	86.24
764	86.16	86.54	86.4	86.62	86.54	86.72	86.84	86.82	86.84	86.84	86.84	86.62		764	85.59	86.18	86.14	86.24	86.3	86.34	86.3	86.36	86.5	86.48	86.56	86.54		764	86.66	86.46	86.4	86.48	86.54	86.64	86.46	86.42	86.64	86.4	86.62	86.52
765	86.68	86.76	86.54	86.88	86.78	86.9	87.04	87.04	87.02	87	87.08	86.98		765	86.38	86.74	86.66	86.84	86.78	86.74	86.84	86.84	86.98	86.96	86.94	87.1		765	87.16	86.96	86.82	87.06	87	86.96	86.96	86.98	87.02	86.92	87.1	87.16
766	86.68	86.86	86.76	87	87.02	87.04	87.12	87.24	87.2	87.2	87.16	87.06		766	87.02	86.96	87.02	87	87.12	87.06	87.1	87.18	87.2	87.22	87.16	87.32		766	87.38	87.24	87.16	87.24	87.32	87.24	87.26	87.24	87.3	87.22	87.26	87.34
767	86.84	86.9	86.82	87.06	87.08	87.2	87.34	87.42	87.38	87.42	87.28	87.24		767	87.18	87.1	87.14	87.18	87.24	87.2	87.24	87.34	87.34	87.42	87.34	87.46		767	87.58	87.38	87.24	87.32	87.4	87.34	87.46	87.42	87.48	87.36	87.38	87.58
768	87.02	87.06	87	87.2	87.24	87.24	87.4	87.28	87.34	87.24	87.18	87.26		768	87.06	87.18	87.22	87.12	87.12	87.1	87.18	87.22	87.32	87.38	87.2	87.5		768	87.46	87.38	87.26	87.28	87.32	87.18	87.32	87.26	87.36	87.3	87.26	87.5
769	86.92	86.82	86.84	86.98	87.04	87.06	87.18	87.16	87.22	87.18	87.1	87.22		769	86.96	87.16	87.2	87.1	87.08	87.08	87.12	87.16	87.22	87.26	87.22	87.46		769	87.46	87.22	87.18	87.12	87.16	87.1	87.18	87.2	87.28	87.22	87.18	87.36
770	87	86.88	86.88	86.94	87.08	87.12	87.2	87.36	87.36	87.22	87.28	87.14		770	86.98	87.1	87.1	87.02	87.18	87.1	87.06	87.28	87.22	87.28	87.4	87.36		770	87.42	87.38	87.12	87.24	87.16	87.14	87.2	87.28	87.3	87.18	87.18	87.52
771	87.04	87.14	87.02	87.04	87.24	87.22	87.22	87.34	87.32	87.14	87.22	87.14		771	86.92	87.14	87.18	87.18	87.3	87.08	87.08	87.32	87.32	87.28	87.3	87.36		771	87.62	87.5	87.18	87.3	87.4	87.32	87.34	87.38	87.4	87.2	87.3	87.44
772	86.96	87.22	87.06	87.16	87.24	87.26	87.22	87.4	87.38	87.14	87.2	87.14		772	86.84	87.24	87.16	87.08	87.18	87.14	87.06	87.36	87.36	87.26	87.3	87.42		772	87.54	87.48	87.26	87.38	87.42	87.36	87.42	87.48	87.44	87.26	87.3	87.54
773	86.96	87.12	87.06	87.28	87.32	87.36	87.42	87.46	87.48	87.34	87.34	87.16		773	86.8	87.28	87.2	87.3	87.3	87.24	87.26	87.52	87.38	87.44	87.5	87.38		773	87.46	87.5	87.26	87.44	87.5	87.4	87.52	87.46	87.48	87.4	87.44	87.42
774	87.08	87.1	86.98	87.22	87.36	87.32	87.48	87.36	87.36	87.4	87.28	87.2		774	86.86	87.22	87.34	87.2	87.38	87.24	87.3	87.4	87.44	87.5	87.42	87.5		774	87.68	87.62	87.28	87.36	87.58	87.42	87.48	87.46	87.58	87.6	87.5	87.64
775	87.12	87	87.04	87.2	87.3	87.26	87.38	87.4	87.38	87.3	87.28	87.14		775	86.82	87.38	87.4	87.3	87.36	87.3	87.32	87.48	87.36	87.38	87.4	87.54		775	87.62	87.62	87.28	87.38	87.5	87.36	87.46	87.48	87.56	87.4	87.44	87.6
776	87.12	87.12	87.08	87.18	87.26	87.24	87.48	87.44	87.52	87.36	87.24	87.22		776	86.86	87.34	87.52	87.38	87.38	87.32	87.38	87.52	87.52	87.46	87.44	87.62		776	87.66	87.6	87.42	87.52	87.5	87.34	87.58	87.46	87.52	87.36	87.48	87.6
777	87.32	87.42	87.22	87.46	87.46	87.4	87.56	87.46	87.52	87.46	87.32	87.36		777	87.16	87.6	87.58	87.6	87.5	87.36	87.52	87.56	87.66	87.62	87.58	87.7		777	87.8	87.72	87.62	87.7	87.6	87.46	87.58	87.5	87.8	87.58	87.58	87.82
778	87.34	87.4	87.26	87.48	87.54	87.54	87.5	87.42	87.64	87.48	87.42	87.38		778	87.06	87.6	87.56	87.54	87.64	87.48	87.54	87.58	87.86	87.72	87.76	87.76		778	87.72	87.74	87.58	87.66	87.66	87.54	87.72	87.56	87.88	87.62	87.64	87.84
779	87.34	87.34	87.22	87.42	87.42	87.48	87.5	87.46	87.6	87.48	87.42	87.36		779	87	87.56	87.58	87.54	87.7	87.52	87.54	87.62	87.78	87.74	87.8	87.64		779	87.6	87.7	87.56	87.68	87.64	87.6	87.7	87.58	87.82	87.7	87.68	87.78
780	87.34	87.26	87.1	87.3	87.42	87.36	87.46	87.42	87.48	87.32	87.26	87.38		780	87.12	87.58	87.58	87.5	87.52	87.36	87.42	87.48	87.44	87.54	87.48	87.7		780	87.7	87.64	87.44	87.54	87.56	87.42	87.54	87.44	87.58	87.52	87.5	87.6
781	87.28	87.18	87.08	87.22	87.32	87.24	87.46	87.4	87.5	87.38	87.16	87.26		781	87.02	87.5	87.52	87.38	87.34	87.3	87.4	87.38	87.5	87.5	87.44	87.68		781	87.58	87.64	87.52	87.52	87.52	87.3	87.56	87.42	87.66	87.52	87.48	87.66
782	87.12	87.08	86.92	87.18	87.16	87.06	87.26	87.34	87.3	87.28	87.16	87.14		782	86.98	87.34	87.36	87.4	87.24	87.18	87.22	87.42	87.38	87.46	87.42	87.56		782	87.52	87.58	87.34	87.5	87.54	87.36	87.38	87.4	87.48	87.44	87.44	87.66
783	87.3	87.26	87.04	87.26	87.2	87.26	87.46	87.32	87.34	87.3	87.26	87.28		783	87.24	87.44	87.48	87.58	87.54	87.32	87.5	87.44	87.4	87.48	87.46	87.7		783	87.76	87.72	87.48	87.64	87.66	87.5	87.72	87.54	87.72	87.58	87.54	87.82
784	87.36	87.38	87.3	87.5	87.58	87.6	87.64	87.64	87.62	87.56	87.4	87.46		784	87.28	87.62	87.62	87.64	87.64	87.5	87.62	87.72	87.76	87.76	87.72	87.82		784	87.88	87.9	87.66	87.7	87.92	87.72	87.9	87.82	87.94	87.8	87.88	87.94
785	87.72	87.56	87.34	87.54	87.56	87.6	87.7	87.72	87.72	87.78	87.68	87.58		785	87.54	87.78	87.78	87.72	87.76	87.66	87.72	87.9	88.06	87.98	87.98	87.96		785	88.1	87.94	87.72	87.92	87.94	87.86	88.02	88.04	88.15	87.96	88.1	88.13
786	87.52	87.52	87.3	87.42	87.42	87.52	87.56	87.56	87.6	87.54	87.54	87.52		786	87.56	87.8	87.66	87.56	87.72	87.52	87.56	87.74	87.78	87.76	87.78	87.98		786	88.1	87.92	87.68	87.82	87.74	87.68	87.72	87.84	87.92	87.76	87.9	88.02
787	87.44	87.42	87.16	87.5	87.4	87.44	87.46	87.44	87.52	87.44	87.3	87.48		787	87.24	87.62	87.54	87.42	87.5	87.32	87.36	87.42	87.5	87.62	87.48	87.8		787	87.74	87.68	87.38	87.62	87.62	87.42	87.48	87.56	87.7	87.5	87.62	87.64
788	87.56	87.5	87.32	87.36	87.42	87.5	87.5	87.54	87.64	87.46	87.38	87.44		788	87.02	87.44	87.46	87.3	87.38	87.28	87.24	87.36	87.46	87.32	87.32	87.7		788	87.6	87.62	87.36	87.38	87.5	87.36	87.32	87.44	87.5	87.34	87.36	87.62
789	87.64	87.58	87.52	87.56	87.62	87.74	87.8	87.74	87.8	87.64	87.62	87.48		789	87.12	87.52	87.58	87.42	87.58	87.42	87.46	87.58	87.56	87.6	87.56	87.78		789	87.78	87.76	87.6	87.52	87.66	87.6	87.68	87.6	87.68	87.58	87.64	87.88
790	87.74	87.6	87.52	87.7	87.74	87.78	87.9	87.92	87.86	87.74	87.68	87.66		790	87.28	87.7	87.74	87.64	87.7	87.64	87.66	87.78	87.78	87.84	87.78	88.06		790	88.1	87.9	87.8	87.76	87.84	87.74	87.82	87.82	87.8	87.68	87.74	88.08
791	87.92	87.88	87.84	87.9	87.94	87.82	87.9	88.1	87.98	87.9	87.88	88.04		791	87.7	88.08	88.13	88.02	88.02	87.88	87.94	88.19	88.08	88.1	88.04	88.49		791	88.47	88.35	88.19	88.19	88.21	88.02	88.1	88.17	88.15	88.06	88.15	88.55
792	88	87.92	87.76	87.96	87.88	87.98	88.06	88.13	88.04	88.04	87.98	88.06		792	88.04	88.23	88.1	88.08	88.1	88.04	88.15	88.37	88.25	88.35	88.25	88.59		792	88.63	88.43	88.17	88.25	88.29	88.08	88.23	88.33	88.33	88.25	88.31	88.63
793	87.8	87.72	87.72	87.98	87.94	88	87.96	88.06	88	88.02	87.9	87.88		793	87.92	88.17	88.21	88.1	88.17	88.08	88.23	88.37	88.25	88.41	88.29	88.47		793	88.51	88.35	88.15	88.31	88.35	88.15	88.29	88.35	88.29	88.37	88.35	88.53
794	87.96	87.82	87.48	87.7	87.66	87.76	87.86	87.82	87.76	87.88	87.74	87.82		794	87.72	88.06	87.92	87.82	87.86	87.78	87.8	87.94	87.98	88.06	88.02	88.37		794	88.39	88.35	87.96	88.02	88	87.86	87.98	87.98	88.02	87.96	88.04	88.37
795	87.78	87.7	87.5	87.76	87.64	87.78	87.82	87.7	87.78	87.88	87.78	87.66		795	87.56	87.88	87.84	87.7	87.76	87.66	87.78	87.84	87.94	88.08	87.92	88		795	88.29	88.15	87.8	87.9	87.84	87.62	87.84	87.76	87.98	87.88	88	88.13
796	87.42	87.24	87.24	87.6	87.62	87.66	87.8	87.82	87.82	87.8	87.78	87.5		796	87.16	87.56	87.62	87.68	87.74	87.58	87.62	87.82	87.86	87.94	88.02	87.86		796	88	87.86	87.7	87.88	87.74	87.66	87.74	87.72	87.88	87.76	87.9	87.82
797	87.6	87.56	87.4	87.76	87.74	87.82	87.82	87.88	87.92	87.78	87.72	87.64		797	87.34	87.76	87.76	87.88	87.84	87.66	87.64	87.8	87.98	87.86	87.96	87.92		797	88	88	87.7	88	87.9	87.74	87.72	87.72	87.94	87.74	87.86	87.88
798	87.88	87.72	87.62	87.96	87.88	87.84	87.96	88.06	87.96	87.9	87.84	87.92		798	87.38	87.92	88	88.13	88	87.8	87.84	88	88.13	87.96	87.94	88.23		798	88.15	88.1	87.9	88.17	88.13	87.86	87.92	87.9	88.08	87.88	87.94	88.1
799	87.82	87.78	87.72	87.9	87.9	87.94	87.98	88.1	88.1	87.98	87.92	87.96		799	87.36	88.08	88.08	88.04	88.1	87.94	87.94	88.27	88.25	88.25	88.15	88.35		799	88.35	88.43	88.1	88.25	88.21	88.08	88.08	88.15	88.21	88.02	88.08	88.35
800	87.86	87.9	87.62	87.8	87.74	88.04	88.06	88.13	88.19	88.15	88.08	87.82		800	87.74	88.17	88.13	88.02	87.98	88.1	88.08	88.31	88.35	88.43	88.31	88.25		800	88.49	88.49	88.17	88.17	88.06	88.19	88.25	88.29	88.39	88.21	88.31	88.35
801	88.19	87.84	87.66	87.92	87.98	87.96	88.08	88.1	88.04	87.96	87.98	87.9		801	88.04	88.17	88.19	88.15	88.27	88.04	88.13	88.31	88.31	88.29	88.39	88.47		801	88.59	88.35	88.15	88.23	88.27	88.15	88.21	88.21	88.33	88.13	88.41	88.51
802	87.74	87.88	87.9	88.17	88.21	88.19	88.25	88.19	88.15	88.06	87.86	87.96		802	87.82	88.25	88.31	88.23	88.41	88.19	88.17	88.33	88.41	88.39	88.27	88.51		802	88.55	88.43	88.33	88.45	88.45	88.25	88.27	88.29	88.39	88.21	88.31	88.57
803	88	88.04	87.88	88.13	88.04	88.13	88.35	88.29	88.19	88.17	87.9	87.92		803	87.7	88.23	88.27	88.08	88.08	88.02	88.19	88.29	88.33	88.37	88.29	88.43		803	88.43	88.55	88.27	88.31	88.25	88.1	88.31	88.21	88.35	88.15	88.29	88.51
804	87.84	87.88	87.8	87.96	88.06	88	88.13	88.1	88.21	88.04	87.88	87.98		804	87.4	88.02	88.1	87.96	88.04	87.84	87.86	88.04	88.17	88.21	88.13	88.41		804	88.39	88.43	88.17	88.15	88.25	87.98	88.1	88.04	88.27	88.04	88.1	88.51
805	87.88	87.76	87.74	87.96	87.98	88.06	88	88.04	88.04	88	87.88	87.98		805	87.28	87.9	88.04	87.96	88	87.78	87.84	87.94	88.02	88.13	87.98	88.31		805	88.25	88.31	88.02	88.1	88.13	87.9	87.94	87.92	88.04	87.94	87.98	88.39
806	88.02	87.96	87.8	87.98	88.08	88.21	88.06	88.19	88.13	88.08	87.98	88.15		806	87.34	87.88	88.06	87.98	87.96	87.8	87.82	88.02	88	88.08	88.1	88.29		806	88.23	88.25	88	88.04	88.15	88	87.94	87.92	88.02	87.9	88.15	88.33
807	87.98	87.86	87.74	87.98	88.06	88.1	88.17	88.17	88.13	88.1	87.98	87.96		807	86.96	87.86	87.96	87.88	87.88	87.78	87.78	87.84	87.8	88.13	88	88.04		807	88	88.1	87.86	88.02	88.19	87.92	88.02	87.92	88.1	87.92	87.98	88.13
808	87.82	87.92	87.68	87.98	88.02	88.06	88.06	88.13	88.21	88.19	88.04	87.98		808	87	87.74	87.92	87.78	87.82	87.76	87.76	87.9	87.86	88.06	88.08	88.1		808	87.94	87.98	87.74	87.98	88.04	87.78	87.88	87.9	88	87.92	88.04	88.1
809	87.88	88	87.98	88.13	88.15	88.08	88.13	88.15	88.02	88	87.96	88.29		809	87.58	87.98	88.13	87.9	88	87.72	87.86	87.96	87.92	87.92	87.9	88.41		809	88.21	88.25	87.96	88.17	88.17	87.84	88.08	87.98	88.04	87.86	88	88.43
810	87.62	87.82	87.8	87.94	87.9	87.96	88.08	88.02	88.06	87.94	87.88	88.02		810	87.72	87.94	88.19	87.92	88.04	87.86	87.84	88.04	88	88.13	88.08	88.31		810	88.37	88.19	88.02	88.13	88.17	87.94	87.98	87.92	88.06	87.96	88.08	88.31
811	87.52	87.72	87.56	87.82	87.84	87.92	88.08	88.08	88.08	87.96	87.8	87.74		811	87.64	87.84	87.98	87.92	88	87.86	87.9	88.19	88.13	88.21	88.06	88.23		811	88.23	88.04	87.96	88.04	88.02	87.94	87.98	87.92	88.17	87.98	88.02	88.19
812	87.78	87.76	87.58	87.86	87.76	87.8	88.02	88.02	88.06	88.13	87.92	88		812	87.78	88.06	87.96	87.92	87.96	87.82	87.84	88.08	88.21	88.35	88.17	88.45		812	88.49	88.41	88	88.15	88.19	87.88	88	88.1	88.25	88.25	88.23	88.55
813	88.04	87.84	87.6	87.9	87.86	87.94	88.08	88.13	88.15	88.17	88.06	88.15		813	87.94	88.17	88.08	88.1	88.04	87.88	87.88	88.13	88.25	88.35	88.23	88.57		813	88.67	88.49	88.02	88.25	88.23	87.98	88.06	88.02	88.25	88.13	88.23	88.67
814	87.98	87.88	87.78	87.98	87.94	87.96	88.15	88	88.1	88.02	87.94	88.1		814	87.94	88.17	88.25	88.13	88.15	88.02	88.06	88.15	88.33	88.33	88.23	88.67		814	88.53	88.49	88.17	88.23	88.27	88.15	88.23	88.31	88.39	88.21	88.29	88.7
815	88.02	87.96	88	88.21	88.23	88.15	88.31	88.17	88.21	88.21	88.1	88.25		815	87.98	88.39	88.35	88.25	88.23	88.08	88.13	88.23	88.37	88.43	88.31	88.74		815	88.78	88.65	88.33	88.43	88.51	88.31	88.33	88.43	88.49	88.31	88.35	88.76
816	88.08	88.15	88.04	88.27	88.37	88.29	88.31	88.31	88.31	88.27	88.25	88.37		816	88.02	88.61	88.43	88.37	88.51	88.21	88.25	88.39	88.47	88.47	88.49	88.9		816	88.92	88.82	88.45	88.55	88.65	88.37	88.41	88.51	88.61	88.37	88.57	88.94
817	88.02	88.02	87.92	88.25	88.23	88.19	88.35	88.39	88.47	88.33	88.19	88.15		817	88.13	88.51	88.55	88.53	88.51	88.31	88.41	88.49	88.57	88.67	88.53	88.92		817	88.98	88.76	88.51	88.65	88.63	88.41	88.55	88.61	88.65	88.51	88.55	88.86
818	88.08	88.15	87.98	88.29	88.29	88.25	88.53	88.45	88.47	88.41	88.29	88.19		818	88.17	88.74	88.61	88.57	88.65	88.47	88.57	88.65	88.72	88.8	88.63	89.13		818	89.29	89.04	88.63	88.74	88.74	88.49	88.74	88.7	88.84	88.7	88.7	89.1
819	88	88.15	88.17	88.37	88.33	88.23	88.53	88.49	88.39	88.45	88.41	88.37		819	87.98	88.65	88.57	88.45	88.45	88.33	88.49	88.65	88.61	88.84	88.65	89.06		819	89.08	88.78	88.65	88.65	88.78	88.55	88.74	88.78	88.72	88.67	88.82	89.13
820	87.94	88.04	88.02	88.23	88.21	88.17	88.39	88.33	88.19	88.35	88.35	88.21		820	87.68	88.29	88.29	88.23	88.25	88.17	88.25	88.35	88.31	88.55	88.47	88.84		820	88.76	88.53	88.37	88.41	88.57	88.37	88.45	88.47	88.51	88.45	88.61	88.74
821	87.88	88.06	87.88	88.1	87.98	88.06	88.1	88.04	87.92	88.06	88.06	88.04		821	86.66	87.4	87.48	87.38	87.54	87.5	87.46	87.54	87.72	87.78	87.8	88.04		821	88.04	87.7	87.58	87.58	87.86	87.68	87.58	87.62	87.86	87.58	87.84	87.86
822	86.68	86.9	86.86	87.16	87.02	87.04	87.3	87.22	87.08	87.28	87.24	87.16		822	84.2	84.94	85.25	85.35	85.61	85.47	85.62	85.61	85.84	85.92	85.9	85.72		822	85.57	85.35	85.62	85.62	86.04	85.9	85.92	85.62	85.9	85.59	86	85.72
823	86.3	86.66	86.66	87.08	86.9	86.86	87.1	87.1	86.84	87.12	87.16	87.16		823	84.7	85.09	85.29	85.37	85.53	85.37	85.49	85.55	85.64	85.84	85.88	85.98		823	85.82	85.57	85.72	85.68	86.1	85.88	85.9	85.7	85.88	85.68	86.08	85.9
824	87.86	87.82	87.78	88.06	87.8	87.76	88.04	87.98	87.82	88.1	88.06	88.37		824	87.44	87.54	87.48	87.46	87.56	87.44	87.54	87.48	87.7	87.76	87.74	88.57		824	88.29	87.74	87.7	87.58	87.88	87.64	87.62	87.58	87.7	87.48	87.74	88.33
825	88.84	88.53	88.37	88.51	88.31	88.23	88.45	88.43	88.27	88.53	88.49	88.8		825	89.17	88.7	88.49	88.41	88.53	88.47	88.49	88.47	88.65	88.76	88.84	89.52		825	89.45	88.8	88.7	88.53	88.82	88.63	88.55	88.63	88.7	88.55	88.86	89.31
826	88.33	88.31	88.15	88.27	88.15	88.06	88.31	88.27	88.08	88.27	88.37	88.47		826	88.72	88.55	88.43	88.35	88.53	88.43	88.37	88.45	88.53	88.63	88.72	89.25		826	89.1	88.65	88.49	88.43	88.74	88.53	88.47	88.49	88.63	88.45	88.76	88.94
827	87.68	87.78	87.6	87.8	87.7	87.64	87.9	87.9	87.74	87.88	87.94	88		827	87.32	87.52	87.54	87.48	87.68	87.58	87.58	87.7	87.82	87.88	87.96	88.37		827	88.1	87.72	87.62	87.62	87.94	87.78	87.72	87.72	87.88	87.62	87.96	88.08
828	87.4	87.54	87.5	87.7	87.62	87.58	87.78	87.88	87.7	87.92	87.94	87.84		828	87.34	87.5	87.42	87.42	87.54	87.4	87.48	87.62	87.76	87.82	87.88	88.29		828	88.13	87.64	87.58	87.52	87.76	87.68	87.62	87.66	87.74	87.64	87.92	88.04
829	87.96	87.82	87.72	87.98	87.94	87.86	88.06	88	87.98	88.1	88.02	87.92		829	88.47	88.41	88.23	88.19	88.33	88.15	88.25	88.29	88.49	88.57	88.49	88.94		829	88.96	88.45	88.29	88.25	88.59	88.37	88.33	88.41	88.49	88.43	88.51	88.86
830	88.21	87.9	87.86	88.02	88.06	88	88.15	88.21	88.15	88.21	88.21	88.08		830	89.64	88.88	88.74	88.53	88.8	88.67	88.65	88.84	89	89.06	89.04	89.45		830	89.43	88.92	88.76	88.74	89	88.84	88.8	88.9	88.9	88.94	89.02	89.25
831	87.98	87.76	87.46	87.66	87.7	87.72	87.84	87.86	87.82	87.76	87.86	88		831	89.39	88.86	88.59	88.47	88.53	88.55	88.43	88.61	88.74	88.76	88.72	89.43		831	89.58	89.06	88.61	88.61	88.8	88.7	88.63	88.72	88.76	88.76	88.84	89.31
832	87.58	87.48	87.34	87.66	87.68	87.64	87.72	87.78	87.78	87.78	87.64	87.84		832	88.9	88.65	88.51	88.43	88.49	88.35	88.33	88.57	88.59	88.55	88.49	89.23		832	89.23	88.82	88.51	88.57	88.63	88.49	88.47	88.61	88.72	88.57	88.63	89.1
833	86.92	87.1	86.96	87.18	87.18	87.2	87.38	87.4	87.34	87.44	87.34	87.36		833	87.6	87.64	87.58	87.54	87.62	87.44	87.46	87.68	87.76	87.74	87.74	88.19		833	88.06	87.74	87.58	87.56	87.72	87.62	87.58	87.72	87.84	87.7	87.8	88.06
834	86.22	86.38	86.14	86.5	86.28	86.44	86.7	86.74	86.58	86.8	86.76	86.72		834	86.06	86.16	86.2	86.36	86.38	86.32	86.32	86.44	86.54	86.74	86.7	86.94		834	86.82	86.52	86.44	86.56	86.62	86.56	86.54	86.5	86.64	86.54	86.78	86.6
835	86.58	86.5	86.38	86.58	86.4	86.52	86.64	86.7	86.58	86.82	86.82	86.9		835	86.3	86.42	86.5	86.5	86.6	86.52	86.46	86.54	86.66	86.8	86.88	87.3		835	87.08	86.68	86.7	86.62	86.8	86.7	86.68	86.62	86.74	86.62	86.96	87.02
836	87.04	86.94	86.84	87.14	87.08	87.06	87.22	87.3	87.32	87.4	87.34	87.2		836	87.84	87.5	87.36	87.44	87.54	87.48	87.38	87.58	87.74	87.8	87.74	88.1		836	88	87.72	87.5	87.64	87.78	87.62	87.62	87.68	87.8	87.7	87.86	88
837	87.24	87.08	87.04	87.36	87.26	87.26	87.4	87.4	87.46	87.52	87.48	87.28		837	88.33	87.9	87.88	87.94	87.84	87.78	87.76	87.88	88.1	88.23	88.15	88.51		837	88.41	87.96	87.8	87.94	88.02	87.88	87.9	87.92	88.17	88.02	88.13	88.37
838	86.94	86.86	86.8	87.04	86.98	86.86	87.1	87.22	87.16	87.12	87.12	87.38		838	88.1	88.02	88	87.78	87.72	87.64	87.66	87.82	87.82	87.96	87.9	88.59		838	88.45	88.1	87.86	87.84	87.92	87.66	87.78	87.84	87.92	87.82	88	88.53
839	86.92	86.74	86.64	86.88	86.8	86.7	86.82	87	86.96	86.98	86.88	87.06		839	87.78	87.52	87.42	87.36	87.3	87.18	87.24	87.34	87.44	87.52	87.48	88.1		839	88.08	87.68	87.44	87.5	87.52	87.26	87.4	87.42	87.56	87.5	87.64	88
840	86.78	86.94	86.66	86.92	86.92	86.76	86.98	86.92	86.84	86.84	86.8	86.82		840	87.16	87.2	87.14	87.06	87.1	86.86	87.08	87.06	87.14	87.22	87.18	87.58		840	87.58	87.34	87.06	87.08	87.16	86.98	87.1	87.06	87.1	86.94	87.08	87.58
841	86.76	86.84	86.52	86.84	86.76	86.76	86.88	86.96	86.92	86.92	86.86	86.86		841	87.02	87.2	87.14	87.12	87.24	87	87.14	87.12	87.34	87.36	87.26	87.7		841	87.62	87.36	87.18	87.18	87.24	87.06	87.14	87.06	87.26	87.14	87.22	87.58
842	86.74	86.68	86.46	86.8	86.6	86.66	86.9	86.92	87	86.92	86.82	86.82		842	87.4	87.36	87.06	87.18	87.18	87.1	87.22	87.34	87.44	87.58	87.42	87.76		842	87.78	87.52	87.2	87.4	87.28	87.18	87.34	87.32	87.44	87.36	87.4	87.66
843	86.96	86.68	86.6	86.84	86.82	86.8	87	86.92	87.1	86.9	86.82	87.02		843	88.08	87.64	87.54	87.48	87.56	87.44	87.38	87.54	87.68	87.7	87.56	88.15		843	88.06	87.94	87.52	87.68	87.68	87.52	87.6	87.56	87.7	87.54	87.64	88.15
844	86.58	86.42	86.34	86.68	86.8	86.78	86.98	87	87.14	86.96	86.76	86.82		844	87.82	87.6	87.52	87.5	87.52	87.52	87.34	87.54	87.66	87.72	87.54	87.9		844	87.82	87.8	87.46	87.66	87.7	87.44	87.58	87.66	87.78	87.66	87.64	87.96
845	86.42	86.46	86.24	86.5	86.46	86.62	86.84	86.88	87.02	86.86	86.78	86.7		845	87.3	87.3	87.3	87.26	87.3	87.2	87.28	87.46	87.62	87.52	87.4	87.64		845	87.62	87.46	87.2	87.3	87.34	87.16	87.5	87.48	87.56	87.48	87.54	87.68
846	86.48	86.36	86.2	86.3	86.52	86.6	86.58	86.64	86.84	86.64	86.52	86.68		846	87.36	87.3	87.14	87.02	87.16	87.04	87.04	87.22	87.38	87.3	87.14	87.66		846	87.64	87.52	87.06	87.18	87.22	87.04	87.16	87.22	87.44	87.24	87.18	87.66
847	86.5	86.42	86.4	86.64	86.58	86.6	86.8	86.74	86.88	86.72	86.56	86.64		847	87	87.34	87.38	87.3	87.16	86.94	87.06	87.18	87.24	87.2	87.16	87.56		847	87.42	87.32	87.14	87.1	87.12	86.8	87.1	87.04	87.26	87.02	87.2	87.44
848	86.4	86.48	86.26	86.58	86.68	86.6	86.82	86.8	86.8	86.66	86.44	86.46		848	86.6	87.08	87.16	87.06	87.06	86.8	86.9	87.02	87.04	87.08	86.92	87.3		848	87.26	87.22	86.94	86.92	87.06	86.82	87.06	87	87.08	86.98	87.08	87.2
849	86.42	86.42	86.26	86.5	86.42	86.32	86.68	86.56	86.66	86.56	86.52	86.54		849	86.92	86.92	86.96	86.9	86.78	86.48	86.68	86.84	86.84	86.88	86.96	87.24		849	87.14	87.02	86.86	87.02	86.78	86.56	86.88	86.76	86.98	86.82	86.9	87.18
850	86.28	86.54	86.38	86.66	86.56	86.58	86.68	86.64	86.7	86.62	86.48	86.58		850	87	87.08	87.04	87.06	86.98	86.76	86.74	87	86.88	87.12	87.18	87.34		850	87.3	87.3	87	87.14	87.06	86.82	86.98	86.9	87.04	86.94	87.06	87.34
851	86.22	86.42	86.44	86.6	86.74	86.82	86.9	86.84	86.92	86.72	86.58	86.7		851	86.92	87.2	87.2	87.12	87.2	87.06	86.98	87.22	87.18	87.2	87.28	87.44		851	87.36	87.32	87.02	87.1	87.2	87	87.12	87.04	87.24	87.06	87.12	87.34
852	86.26	86.44	86.26	86.62	86.54	86.6	86.7	86.58	86.72	86.64	86.46	86.64		852	86.54	86.94	86.98	86.84	86.98	86.68	86.82	86.94	87.02	87.16	87.06	87.12		852	87	87.14	86.86	86.9	86.88	86.6	86.9	86.84	87.08	86.98	86.86	87.12
853	86.22	86.34	86.14	86.44	86.48	86.46	86.58	86.6	86.66	86.64	86.5	86.48		853	86.52	86.9	86.88	86.96	87.02	86.72	86.66	87.04	87	87.08	87	87.2		853	86.96	87.1	86.82	87.02	87.02	86.66	86.78	86.86	87.04	86.94	86.88	87.12
854	86.12	86.44	86.38	86.54	86.78	86.6	86.74	86.76	86.78	86.66	86.64	86.5		854	86.66	86.86	87	86.94	87.12	86.74	86.76	86.94	86.98	87.22	87	87.08		854	86.94	87.06	86.76	86.86	86.88	86.7	86.92	86.74	86.92	86.8	86.9	87.1
855	86.18	86.48	86.3	86.64	86.68	86.68	86.86	86.7	86.74	86.7	86.62	86.42		855	86.68	86.86	86.98	86.94	87.06	86.86	86.88	86.94	86.98	87.16	87.08	86.98		855	86.88	87.06	86.78	86.96	86.92	86.74	86.88	86.74	87.02	86.8	86.9	86.9
856	86.04	86.08	85.86	86.08	86.18	86.26	86.32	86.38	86.52	86.4	86.36	86.28		856	86.46	86.56	86.66	86.58	86.66	86.6	86.4	86.6	86.68	86.7	86.7	86.88		856	86.76	86.76	86.38	86.5	86.64	86.44	86.58	86.54	86.66	86.56	86.64	86.7
857	85.74	86	85.8	86.08	86.06	86.02	86.34	86.26	86.42	86.34	86.36	86.12		857	86.28	86.3	86.38	86.44	86.38	86.26	86.32	86.42	86.6	86.76	86.68	86.6		857	86.74	86.8	86.3	86.46	86.44	86.22	86.6	86.42	86.66	86.58	86.74	86.56
858	86.02	86	85.78	86.04	86.14	86.28	86.32	86.3	86.46	86.32	86.16	86.22		858	86.34	86.42	86.32	86.34	86.38	86.28	86.34	86.36	86.5	86.62	86.5	86.74		858	86.66	86.52	86.12	86.44	86.44	86.22	86.42	86.26	86.54	86.42	86.42	86.64
859	86.02	86.02	85.78	85.96	86.16	86.2	86.36	86.44	86.4	86.28	86.18	86.2		859	86.36	86.46	86.3	86.34	86.38	86.38	86.36	86.6	86.44	86.56	86.5	86.74		859	86.56	86.54	86.18	86.44	86.4	86.3	86.44	86.44	86.4	86.38	86.48	86.68
860	85.8	86	85.92	86.24	86.26	86.36	86.44	86.3	86.48	86.24	86.16	86.26		860	86.2	86.52	86.52	86.62	86.52	86.36	86.5	86.5	86.64	86.54	86.6	86.86		860	86.56	86.7	86.32	86.58	86.58	86.48	86.48	86.38	86.66	86.42	86.54	86.8
861	86.08	86.3	86.2	86.36	86.34	86.38	86.42	86.32	86.44	86.34	86.24	86.36		861	86.26	86.62	86.68	86.64	86.52	86.38	86.42	86.54	86.8	86.72	86.74	87		861	86.74	86.8	86.44	86.72	86.56	86.5	86.5	86.4	86.72	86.58	86.68	86.96
862	86.1	86.1	85.84	86.14	86.2	86	86.14	86.16	86.26	86.12	86	86.16		862	86.1	86.42	86.32	86.48	86.36	86.08	86.2	86.4	86.38	86.5	86.4	86.74		862	86.64	86.56	86.22	86.48	86.5	86.22	86.44	86.3	86.52	86.42	86.36	86.72
863	85.9	86.08	85.98	86.32	86.2	86.18	86.3	86.12	86.2	86.04	85.9	86.18		863	86	86.26	86.3	86.5	86.34	86.18	86.2	86.28	86.4	86.44	86.4	86.62		863	86.58	86.62	86.32	86.6	86.54	86.26	86.52	86.32	86.54	86.44	86.52	86.62
864	85.53	85.57	85.53	85.76	85.68	85.8	85.88	85.76	85.78	85.82	85.74	85.78		864	85.55	85.76	85.9	85.92	85.78	85.53	85.82	85.9	85.88	86.14	86	86.16		864	85.96	85.92	85.76	85.84	85.88	85.72	86.06	85.92	85.96	85.86	85.98	86.1
865	85.51	85.64	85.37	85.57	85.55	85.66	85.55	85.68	85.78	85.76	85.76	85.59		865	85.31	85.74	85.72	85.62	85.68	85.47	85.64	85.76	85.82	85.92	85.9	85.88		865	85.86	85.94	85.61	85.8	85.84	85.66	85.7	85.8	85.96	85.74	85.96	85.88
866	85.45	85.49	85.21	85.55	85.45	85.55	85.62	85.78	85.8	85.74	85.61	85.47		866	85.23	85.62	85.66	85.61	85.76	85.55	85.64	85.74	85.88	85.96	85.86	85.86		866	85.98	85.74	85.53	85.82	85.82	85.62	85.68	85.72	85.94	85.68	85.9	85.84
867	85	85.25	85.17	85.51	85.53	85.49	85.82	85.92	85.88	85.78	85.64	85.68		867	85.37	85.66	85.7	85.68	85.66	85.47	85.66	86	85.94	85.9	86	86.22		867	86	85.7	85.47	85.68	85.86	85.49	85.76	85.92	85.86	85.64	85.96	86.04
868	85.13	85.23	85.13	85.43	85.47	85.55	85.78	85.82	85.8	85.68	85.62	85.59		868	85.07	85.64	85.86	85.66	85.74	85.55	85.82	85.9	86	85.94	86.08	86.22		868	86.02	85.86	85.64	85.84	85.88	85.57	85.76	85.82	85.88	85.66	85.82	86.04
869	84.82	84.98	84.82	85.07	85.07	85.07	85.23	85.35	85.33	85.27	85.19	85.17		869	85.06	85.43	85.41	85.33	85.29	85.21	85.23	85.55	85.57	85.62	85.47	85.8		869	85.68	85.72	85.37	85.53	85.49	85.31	85.39	85.55	85.57	85.33	85.51	85.84
870	84.37	84.88	84.7	84.96	85.07	84.94	85.13	85.21	85.19	85.07	85	85.07		870	84.92	85.53	85.41	85.43	85.61	85.29	85.33	85.59	85.51	85.61	85.55	85.82		870	85.53	85.61	85.37	85.47	85.47	85.29	85.37	85.45	85.43	85.23	85.41	85.74
871	83.98	84.35	84.39	84.78	84.7	84.66	84.82	84.86	84.88	84.94	84.8	84.88		871	85.06	85.17	85.33	85.21	85.17	85	85.17	85.35	85.35	85.49	85.37	85.64		871	85.43	85.41	85.19	85.33	85.37	85.21	85.29	85.23	85.37	85.31	85.35	85.51
872	84.12	84.53	84.33	84.82	84.61	84.68	84.72	84.86	84.9	84.82	84.74	84.92		872	85.09	85.13	85.17	85.11	84.96	84.92	85.04	84.98	85.13	85.31	85.21	85.59		872	85.45	85.37	85.07	85.25	85.23	85.11	85.09	85.02	85.21	85.06	85.27	85.41
873	84.18	84.39	84.28	84.39	84.61	84.55	84.63	84.76	84.68	84.72	84.72	84.68		873	84.55	84.76	84.74	84.68	84.9	84.57	84.76	84.8	84.96	85.09	85.02	85.31		873	85.07	85.06	84.82	84.88	84.98	84.82	84.76	84.98	85.15	85	85.19	85.25
874	84.14	84.16	84.1	84.31	84.26	84.35	84.49	84.53	84.51	84.45	84.47	84.47		874	84.06	84.43	84.45	84.45	84.57	84.35	84.45	84.61	84.7	84.78	84.72	85.02		874	84.84	84.66	84.57	84.64	84.84	84.68	84.66	84.7	84.88	84.66	84.84	85
875	83.73	84.08	84.12	84.37	84.41	84.39	84.64	84.57	84.76	84.66	84.57	84.37		875	84.22	84.57	84.72	84.64	84.94	84.74	84.72	84.8	85	85.07	84.94	85.04		875	84.92	84.86	84.84	84.9	85.02	84.76	84.94	84.8	85	84.8	85	84.94
876	83.79	84.37	84.33	84.57	84.57	84.63	84.82	84.78	84.9	84.74	84.74	84.53		876	84.53	84.96	84.98	84.92	85.13	84.88	85	85.11	85.15	85.25	85.27	85.29		876	85.23	85.11	85.02	85.09	85.13	85.09	85.23	85.09	85.19	85.07	85.27	85.17
877	84.43	84.49	84.47	84.64	84.7	84.76	84.76	84.92	84.86	84.76	84.78	84.96		877	85.13	85.47	85.31	85.19	85.25	85.09	85.17	85.33	85.45	85.41	85.45	85.94		877	85.94	85.61	85.45	85.43	85.55	85.43	85.43	85.53	85.53	85.33	85.55	85.98
878	84.66	84.8	84.8	85.09	85	85.04	85.11	85.13	85.06	85.09	84.98	85.13		878	85.45	85.8	85.66	85.64	85.64	85.57	85.59	85.72	85.82	85.76	85.74	86.28		878	86.38	86	85.7	85.72	85.88	85.74	85.74	85.8	85.82	85.72	85.78	86.38
879	84.47	84.74	84.76	85.06	85.02	84.9	85.17	85.15	85	85.15	85.13	85.19		879	85.55	85.86	85.66	85.55	85.78	85.57	85.62	85.72	85.76	85.84	85.86	86.48		879	86.42	85.96	85.76	85.78	86.02	85.76	85.8	85.84	85.86	85.82	85.98	86.42
880	84.35	84.57	84.55	84.84	84.76	84.68	84.84	84.92	84.76	84.92	84.88	84.98		880	84.7	84.92	84.88	84.74	84.98	84.78	84.72	84.88	84.9	84.94	85	85.49		880	85.41	85.15	85.07	85.07	85.33	85.17	85.07	85.09	85.15	85	85.21	85.43
881	83.14	83.89	83.71	83.95	83.66	83.71	83.81	83.81	83.7	83.85	83.79	83.95		881	81.17	81.83	82.15	82.15	82.26	82.15	82.17	82.19	82.45	82.43	82.43	82.36		881	82.04	82.15	82.36	82.38	82.74	82.58	82.6	82.36	82.66	82.32	82.6	82.38
882	83.04	83.64	83.46	83.73	83.43	83.46	83.68	83.68	83.6	83.85	83.75	83.85		882	80.74	81.41	81.75	81.7	81.87	81.77	81.85	81.81	82	82.11	82.07	81.85		882	81.49	81.55	81.75	81.77	82.22	82.09	82.09	81.77	82.02	81.73	82.09	81.7
883	84.06	84.49	84.39	84.7	84.43	84.33	84.7	84.76	84.61	84.9	84.86	84.78		883	83.39	83.23	83.31	83.29	83.52	83.39	83.44	83.54	83.77	83.77	83.85	83.91		883	83.7	83.33	83.41	83.5	83.85	83.79	83.81	83.77	83.89	83.66	84	83.77
884	85.31	85.45	85.25	85.55	85.39	85.25	85.59	85.62	85.49	85.74	85.78	85.8		884	85.82	85.43	85.23	85.13	85.35	85.29	85.27	85.43	85.57	85.62	85.7	86.18		884	86.06	85.35	85.27	85.29	85.66	85.64	85.57	85.62	85.62	85.57	85.84	85.92
885	85.64	85.7	85.51	85.8	85.78	85.62	85.9	86.08	86.02	86.1	86.14	86.06		885	87.2	86.84	86.62	86.56	86.84	86.7	86.62	86.9	87.06	87.02	87.12	87.62		885	87.44	86.76	86.66	86.68	87.06	86.88	86.78	87.02	87	87	87.2	87.38
886	85.39	85.57	85.47	85.78	85.72	85.61	85.82	85.92	85.84	85.92	85.94	85.9		886	87.02	86.74	86.58	86.52	86.78	86.52	86.48	86.74	86.84	86.82	86.92	87.34		886	87.24	86.74	86.62	86.66	87.02	86.78	86.7	86.92	86.82	86.76	87	87.22
887	85.23	85.49	85.39	85.53	85.47	85.41	85.68	85.8	85.76	85.9	85.86	85.86		887	86.72	86.56	86.48	86.36	86.54	86.38	86.4	86.46	86.66	86.74	86.82	87.32		887	87.16	86.76	86.58	86.54	86.78	86.6	86.6	86.66	86.78	86.68	86.9	87.28
888	85.43	85.49	85.49	85.64	85.74	85.78	85.94	86.04	85.94	86.12	86.06	86.04		888	86.76	86.64	86.62	86.6	86.86	86.7	86.64	86.86	86.82	86.96	86.94	87.54		888	87.36	86.76	86.62	86.66	87	86.82	86.76	86.9	86.9	86.88	87.06	87.4
889	85.51	85.57	85.43	85.8	85.72	85.7	85.88	86.02	85.98	86.08	86.14	85.94		889	86.42	86.56	86.44	86.44	86.56	86.48	86.46	86.62	86.8	86.9	86.94	87.3		889	86.96	86.64	86.44	86.56	86.72	86.64	86.64	86.78	86.84	86.82	87.04	87.06
890	85.25	85.33	85.15	85.55	85.57	85.51	85.88	85.86	85.78	85.82	85.86	85.84		890	86.24	86.26	86.2	86.2	86.32	86.26	86.22	86.38	86.48	86.58	86.58	86.92		890	86.82	86.36	86.14	86.36	86.68	86.5	86.48	86.6	86.7	86.5	86.74	86.84
891	85.04	85.17	85.09	85.37	85.37	85.39	85.62	85.62	85.62	85.76	85.62	85.74		891	85.86	85.9	85.82	85.84	85.88	85.78	85.72	85.9	86.06	86.18	86.14	86.64		891	86.34	86.06	85.88	85.9	86.06	85.94	86	85.96	86.1	86.06	86.06	86.48
892	84.98	85.13	84.92	85.11	85.06	84.96	85.31	85.29	85.35	85.45	85.37	85.29		892	85.25	85.47	85.45	85.45	85.53	85.39	85.43	85.53	85.64	85.72	85.74	86.04		892	85.92	85.68	85.43	85.45	85.72	85.53	85.59	85.57	85.62	85.68	85.66	85.92
893	84.63	84.9	84.66	85.07	84.94	84.94	85.15	85.11	85.15	85.19	85.17	85.27		893	84.7	85	84.94	84.98	85.15	85.04	85.09	85.15	85.31	85.43	85.39	85.7		893	85.41	85.11	84.84	85	85.25	85.04	85.17	85.09	85.27	85.09	85.27	85.45
894	83.75	84.16	84.08	84.39	84.18	84.26	84.47	84.49	84.35	84.45	84.41	84.39		894	82.58	82.93	83.2	83.2	83.33	83.2	83.33	83.37	83.54	83.66	83.66	83.68		894	83.35	83.14	83.27	83.33	83.6	83.5	83.46	83.39	83.62	83.29	83.7	83.48
895	83.43	84	83.97	84.26	84.04	84.12	84.35	84.33	84.2	84.35	84.33	84.24		895	82	82.36	82.64	82.81	82.91	82.76	82.91	82.89	83.04	83.14	83.21	83.06		895	82.64	82.57	82.68	82.76	83.2	83.08	83.04	82.89	83.14	82.85	83.23	82.87
896	83.97	84.51	84.45	84.68	84.45	84.43	84.66	84.74	84.55	84.82	84.74	84.76		896	83.83	83.75	83.81	83.85	83.95	83.81	83.87	83.91	83.97	84.08	84.12	84.29		896	84.08	83.81	83.87	83.83	84.14	84.04	83.98	83.95	84.02	83.85	84.08	84
897	84.88	85.06	85	85.31	85.06	85	85.21	85.15	85.07	85.27	85.29	85.35		897	85.41	85.11	84.96	84.96	85.04	84.88	84.98	85	85.13	85.15	85.19	85.66		897	85.51	85.07	85.04	84.96	85.17	85.07	85.02	84.98	85.06	84.98	85.19	85.37
898	84.9	85.04	84.88	85.19	85.09	85.04	85.27	85.27	85.23	85.35	85.29	85.37		898	85.49	85.41	85.27	85.25	85.37	85.25	85.29	85.39	85.59	85.68	85.61	86.04		898	85.96	85.59	85.29	85.37	85.59	85.43	85.43	85.47	85.57	85.49	85.61	85.82
899	84.66	84.9	84.68	84.92	84.86	84.8	85.02	85	85.02	85.04	84.96	85.27		899	85.07	85.33	85.13	85.06	85.19	85.04	85.04	85.11	85.25	85.33	85.31	85.9		899	85.7	85.43	85.17	85.11	85.25	85.09	85.07	85.04	85.21	85	85.17	85.66
900	84.45	84.78	84.76	85.15	85.23	85.27	85.45	85.49	85.41	85.41	85.45	85.35		900	85.51	85.41	85.33	85.39	85.55	85.51	85.41	85.61	85.7	85.68	85.76	86.1		900	85.82	85.62	85.37	85.55	85.62	85.61	85.53	85.59	85.68	85.51	85.74	85.9
901	84.49	84.74	84.63	84.96	85.04	85.02	85.27	85.33	85.27	85.29	85.33	85.37		901	85.68	85.51	85.45	85.39	85.61	85.61	85.51	85.66	85.7	85.76	85.84	86.3		901	86.1	85.82	85.55	85.57	85.76	85.68	85.64	85.76	85.78	85.68	85.9	86.18
902	84.49	84.84	84.7	84.98	84.92	85.04	85.27	85.15	85.09	85.21	85.09	85.23		902	85.51	85.51	85.39	85.35	85.41	85.37	85.39	85.43	85.43	85.57	85.55	86.04		902	85.88	85.66	85.37	85.49	85.55	85.49	85.53	85.45	85.43	85.35	85.53	85.94
903	84.14	84.55	84.47	84.74	84.63	84.66	84.84	84.84	84.72	84.86	84.8	84.86		903	84.37	84.59	84.59	84.53	84.66	84.51	84.55	84.64	84.66	84.84	84.8	85.04		903	84.76	84.68	84.49	84.63	84.82	84.78	84.78	84.66	84.72	84.64	84.78	84.92
904	83.02	83.41	83.46	83.89	83.68	83.81	84.08	84.04	83.95	84.16	84.16	84.18		904	82.32	82.39	82.66	82.78	82.83	82.76	82.79	82.78	82.93	83.1	83.1	83.14		904	82.66	82.57	82.72	82.85	83.16	83.02	83.04	82.83	83	82.76	83.12	83.02
905	83.39	83.73	83.66	83.93	83.73	83.75	84.06	84.02	83.97	84.24	84.2	84.33		905	82.58	82.6	82.68	82.74	82.95	82.78	82.91	82.97	83.08	83.25	83.29	83.43		905	82.99	82.68	82.78	82.85	83.21	83.18	83.14	83.04	83.18	83	83.33	83.23
906	84.84	84.8	84.72	85.07	84.8	84.9	85.11	85.17	85.07	85.25	85.37	85.19		906	85.41	85.06	85.02	84.92	85.09	85.15	85.06	85.13	85.27	85.41	85.45	85.7		906	85.76	85.15	85.06	85.09	85.27	85.37	85.21	85.21	85.25	85.19	85.45	85.57
907	85.23	85.27	85.21	85.51	85.33	85.33	85.45	85.66	85.55	85.61	85.57	85.57		907	86.56	86.34	86.14	86.2	86.22	86.12	86.14	86.42	86.46	86.44	86.5	86.98		907	86.8	86.42	86.16	86.28	86.44	86.32	86.24	86.5	86.36	86.36	86.52	86.84
908	84.64	84.76	84.64	84.88	84.9	84.98	85.09	85.21	85.09	85.27	85.25	85.23		908	85.94	85.98	85.82	85.72	85.84	85.68	85.78	85.88	85.96	86.12	86.12	86.5		908	86.3	85.96	85.7	85.84	85.92	85.8	85.84	85.88	85.88	85.76	86	86.3
909	84.43	84.57	84.43	84.68	84.68	84.61	84.88	85.04	85.04	84.96	85.02	85		909	85.57	85.64	85.53	85.29	85.59	85.43	85.45	85.66	85.74	85.74	85.76	86.3		909	86.16	85.8	85.57	85.55	85.84	85.68	85.7	85.86	85.94	85.7	85.88	86.06
910	84.49	84.63	84.47	84.64	84.59	84.63	84.82	84.92	85	84.94	84.94	84.98		910	85.72	85.66	85.47	85.37	85.55	85.51	85.59	85.7	85.82	85.88	85.8	86.42		910	86.12	85.72	85.51	85.49	85.64	85.68	85.55	85.8	85.74	85.72	85.84	86.18
911	84.18	84.29	84.28	84.59	84.57	84.47	84.72	84.78	84.82	84.88	84.84	84.64		911	85.37	85.29	85.23	85.29	85.37	85.21	85.27	85.45	85.59	85.62	85.61	86.04		911	85.78	85.47	85.27	85.23	85.41	85.41	85.39	85.47	85.59	85.53	85.66	85.92
912	83.91	84.02	83.93	84.29	84.35	84.31	84.53	84.55	84.63	84.55	84.61	84.29		912	85	84.98	84.94	85	84.94	84.9	85.07	85.15	85.27	85.37	85.35	85.55		912	85.45	85.07	84.9	84.88	85	84.98	85.09	85.07	85.25	85.19	85.31	85.41
913	83.93	84.24	84.2	84.51	84.35	84.33	84.68	84.57	84.47	84.57	84.55	84.41		913	84.98	85	84.78	84.76	84.82	84.76	84.8	84.88	85.06	84.94	84.98	85.39		913	85.43	85.17	84.98	84.9	84.96	84.94	84.88	85.04	85	84.92	85.17	85.35
914	83.68	83.95	83.91	84.26	84.06	84.08	84.24	84.29	84.24	84.28	84.29	84.12		914	84.28	84.45	84.28	84.33	84.37	84.35	84.37	84.43	84.57	84.55	84.64	84.84		914	84.9	84.57	84.43	84.51	84.55	84.45	84.45	84.59	84.59	84.49	84.76	84.9
915	82.49	82.89	82.81	83.25	83.18	83.31	83.52	83.56	83.37	83.48	83.52	83.18		915	81.58	81.92	82.19	82.28	82.47	82.47	82.43	82.49	82.57	82.68	82.78	82.53		915	82.17	81.92	82.11	82.36	82.62	82.57	82.49	82.32	82.51	82.28	82.66	82.17
916	82.02	82.34	82.17	82.41	82.21	82.36	82.55	82.45	82.38	82.58	82.53	82.55		916	79.63	80.19	80.52	80.59	80.82	80.72	80.82	80.74	80.97	81.1	81.04	80.91		916	80.39	80.37	80.63	80.7	81.13	81.02	81.08	80.74	81	80.7	81.19	80.59
917	82.22	82.45	82.24	82.53	82.28	82.38	82.57	82.51	82.43	82.7	82.6	82.79		917	80.46	80.8	80.91	80.95	81.08	81.02	81.1	81.11	81.28	81.36	81.34	81.55		917	81.13	80.93	81.08	81.11	81.49	81.4	81.36	81.19	81.41	81.11	81.49	81.26
918	83.44	83.56	83.35	83.7	83.56	83.54	83.73	83.79	83.52	83.75	83.89	83.85		918	83.46	83.18	83.14	83.2	83.39	83.29	83.27	83.35	83.35	83.41	83.54	83.97		918	83.81	83.23	83.23	83.31	83.52	83.5	83.39	83.37	83.39	83.21	83.56	83.85
919	83.27	83.48	83.37	83.79	83.62	83.56	83.73	83.85	83.68	83.79	83.89	83.81		919	84.22	83.93	83.81	83.85	83.93	83.85	83.79	83.83	83.91	83.98	84.02	84.53		919	84.41	83.91	83.81	83.95	84.1	84.04	83.89	83.95	83.97	83.83	84.06	84.39
920	82.72	82.85	82.83	83.08	82.99	82.97	83.2	83.21	83.16	83.27	83.39	83.33		920	82.99	82.99	82.93	82.99	83.06	83.1	83.06	83.1	83.14	83.33	83.33	83.56		920	83.44	83.06	83.02	83.06	83.31	83.31	83.16	83.18	83.35	83.1	83.43	83.43
921	82.64	82.79	82.79	83	82.99	82.97	83.21	83.27	83.16	83.31	83.2	83.25		921	82.64	82.81	82.72	82.78	82.87	82.87	82.97	83.02	83.1	83.1	83.16	83.52		921	83.35	82.97	82.87	82.95	83.16	83.1	83.06	83.12	83.14	82.93	83.2	83.33
922	82.21	82.51	82.49	82.72	82.81	82.64	82.89	83.06	82.95	83.1	83.1	83.08		922	82.91	82.97	82.81	82.83	82.93	82.87	82.87	82.99	83	83.21	83.25	83.6		922	83.31	83.06	82.95	83.04	83.2	83.21	83.06	83.27	83.23	83.12	83.41	83.6
923	82.02	82.3	82.09	82.51	82.45	82.43	82.76	82.76	82.7	82.83	82.68	82.79		923	82.74	83.06	82.72	82.87	82.93	82.83	82.95	82.91	83	83.18	83.02	83.79		923	83.52	83.31	82.87	83.14	83.31	83.2	83.25	83.33	83.37	83.25	83.37	83.71
924	82.11	82.43	82.19	82.51	82.47	82.51	82.85	82.76	82.7	82.76	82.7	82.78		924	82.97	83.16	82.87	82.95	83.04	83	83.08	83.12	83.18	83.31	83.16	83.91		924	83.73	83.44	82.93	83.08	83.39	83.33	83.35	83.39	83.39	83.31	83.41	83.7
925	81.6	81.96	81.87	82.13	82.07	82.09	82.41	82.36	82.55	82.49	82.51	82.43		925	82.72	82.91	82.78	82.74	82.87	82.83	82.76	82.93	82.93	83.08	83.14	83.48		925	83.29	83	82.7	82.83	83.1	83	82.99	83.06	83.1	83	83.2	83.41
926	81.43	81.87	81.81	82.07	82	81.92	82.26	82.22	82.26	82.28	82.26	82.19		926	82.62	82.91	82.62	82.62	82.85	82.62	82.64	82.78	82.72	82.79	82.93	83.27		926	83.1	82.99	82.66	82.79	83.04	82.95	83.06	83	83.04	82.85	83.02	83.27
927	81.47	81.51	81.55	81.96	81.83	81.9	82.02	82.09	82.15	82.05	82.15	81.94		927	82.36	82.57	82.51	82.45	82.58	82.55	82.53	82.6	82.7	82.7	82.66	83.12		927	82.91	82.57	82.32	82.53	82.62	82.62	82.6	82.68	82.68	82.6	82.78	82.97
928	80.98	81.1	81.02	81.6	81.38	81.49	81.73	81.85	81.87	81.87	81.81	81.66		928	82.04	82.22	82.11	82.19	82.15	82.19	82.24	82.34	82.34	82.55	82.38	82.76		928	82.51	82.24	81.87	82.21	82.15	82.09	82.28	82.38	82.38	82.47	82.53	82.66
929	80.48	80.7	80.72	81.02	81.06	81.08	81.26	81.32	81.28	81.15	81.32	81.17		929	81.55	81.55	81.47	81.53	81.68	81.53	81.64	81.7	81.64	81.71	81.87	82.05		929	81.71	81.66	81.47	81.62	81.73	81.73	81.79	81.64	81.81	81.62	82.05	81.92
930	79.8	80.3	80.22	80.54	80.8	80.65	80.89	80.93	80.85	81.02	80.85	80.52		930	80.63	80.82	80.74	80.76	81.06	80.85	80.93	81.04	81	81.15	81.15	81.23		930	81	80.95	80.72	81	81.13	80.95	81.19	81.11	81.25	81.1	81.23	81.15
931	79.65	80	79.89	80.32	80.35	80.46	80.57	80.63	80.56	80.65	80.61	80.33		931	80.2	80.33	80.28	80.33	80.5	80.56	80.54	80.61	80.52	80.8	80.74	80.87		931	80.65	80.57	80.35	80.59	80.7	80.65	80.74	80.65	80.67	80.63	80.87	80.78
932	79.25	79.63	79.54	79.85	79.84	79.71	80.04	80.06	80	80.15	80.02	80.04		932	80.22	80.24	80.17	80.13	80.22	80.11	80.32	80.37	80.33	80.46	80.39	80.74		932	80.46	80.41	80.2	80.3	80.46	80.24	80.3	80.39	80.43	80.3	80.37	80.65
933	79.43	79.47	79.43	79.76	79.84	79.71	80.09	80	80	80.04	80.02	79.8		933	80.02	80.33	80.19	80.02	80.3	80.24	80.2	80.37	80.46	80.41	80.45	80.65		933	80.46	80.3	80.04	80.09	80.37	80.26	80.33	80.41	80.43	80.3	80.46	80.56
934	78.92	79.34	79.21	79.51	79.49	79.34	79.58	79.63	79.58	79.74	79.65	79.62		934	79.87	79.97	80.04	79.89	80.11	79.97	79.98	80.26	80.13	80.32	80.26	80.5		934	80.24	79.98	79.87	79.84	80.09	79.95	80.08	80.26	80.19	80.24	80.26	80.39
935	78.49	78.54	78.43	78.76	78.94	78.81	79.16	79.05	79.12	79.16	79.29	79.05		935	79.23	79.18	79.16	78.96	79.4	79.27	79.38	79.52	79.49	79.65	79.62	79.89		935	79.69	79.23	79	79.12	79.49	79.32	79.49	79.47	79.43	79.45	79.47	79.71
936	78.02	77.97	78.02	78.27	78.31	78.31	78.63	78.65	78.49	78.67	78.83	78.7		936	78.25	78.31	78.4	78.42	78.65	78.58	78.54	78.65	78.52	78.81	78.87	79.2		936	78.69	78.38	78.2	78.43	78.63	78.6	78.6	78.67	78.58	78.61	78.69	78.9
937	76.52	76.75	76.79	77.16	77.02	77.25	77.5	77.52	77.54	77.64	77.73	77.37		937	75.96	76.23	76.49	76.63	76.77	76.67	76.86	76.93	76.93	77.11	77.3	76.91		937	76.35	76.26	76.35	76.56	76.81	76.88	76.91	76.79	76.88	76.68	77.16	76.63
938	75.79	76.31	76.4	76.65	76.56	76.75	76.98	76.93	76.93	77.09	77.14	76.86		938	74.9	75.32	75.67	75.79	75.98	75.88	76.03	75.96	76.03	76.21	76.33	75.93		938	75.34	75.46	75.63	75.86	76.02	76.09	76.02	75.79	76.03	75.79	76.16	75.67
939	76	76.45	76.42	76.77	76.63	76.65	76.97	76.88	76.65	76.9	77.07	77		939	75.54	75.56	75.65	75.86	76.07	76.02	76.02	76.12	76.12	76.28	76.38	76.3		939	75.91	75.67	75.79	75.93	76.1	76.16	76.03	75.98	76.14	75.91	76.3	76.05
940	75.88	76.17	76.28	76.58	76.63	76.54	76.77	76.72	76.65	76.72	76.88	76.72		940	76.1	76.14	76.14	76.14	76.58	76.4	76.45	76.52	76.56	76.75	76.68	76.74		940	76.51	76.31	76.31	76.33	76.61	76.72	76.49	76.59	76.61	76.54	76.86	76.75
941	75.7	76	76.03	76.44	76.44	76.38	76.67	76.61	76.61	76.65	76.86	76.77		941	76	76.19	76.1	76.23	76.61	76.44	76.51	76.54	76.63	76.68	76.79	76.91		941	76.59	76.38	76.42	76.52	76.91	76.68	76.72	76.77	76.7	76.63	76.88	76.84
942	75.08	75.49	75.54	75.88	75.88	75.72	76.16	76.14	75.86	76.19	76.19	76.1		942	75.6	75.81	75.75	75.88	76	75.86	75.93	76.26	76.07	76.49	76.52	76.59		942	76.1	76.05	75.82	76.03	76.12	76.19	76.05	76.49	76.28	76.35	76.59	76.31
943	75.04	75.42	75.49	75.56	75.84	75.56	75.88	75.84	75.63	76.09	75.98	75.98		943	75.51	75.91	75.79	75.6	76.03	75.91	75.98	76.28	75.98	76.3	76.4	76.61		943	76.21	76.02	75.81	75.84	76.12	75.89	75.95	76.19	76.19	76.17	76.4	76.38
944	74.63	74.92	74.52	75.13	75.06	74.87	75.11	75.18	75.14	75.13	75.37	75.06		944	74.97	75.08	75.04	75.14	75.35	75.14	75.18	75.37	75.08	75.42	75.68	75.56		944	75.46	75.34	75.01	75.3	75.4	75.34	75.23	75.56	75.28	75.21	75.72	75.28
945	73.47	73.72	73.76	74.06	74.11	73.98	74.34	74.42	74.23	74.47	74.49	74.44		945	73.69	73.93	74.18	74.06	74.17	74.05	74.1	74.28	74.27	74.39	74.59	74.58		945	74.11	73.89	74.05	74.08	74.2	74.03	74.13	74.4	74.34	74.17	74.47	74.3
946	72.93	73.37	73.2	73.74	73.62	73.47	74.03	74.03	73.86	74.2	74.08	73.94		946	73.1	73.47	73.47	73.47	73.79	73.64	73.74	73.94	73.91	74.11	74.11	74.13		946	73.64	73.55	73.32	73.45	73.89	73.84	73.71	73.98	73.86	73.79	74.05	74.01
947	72.41	72.69	72.63	73.01	72.91	73.06	73.35	73.42	73.18	73.21	73.33	73.35		947	72.91	73.13	73.16	73.05	73.4	73.42	73.37	73.52	73.37	73.47	73.55	73.96		947	73.35	73.13	73.03	73.03	73.33	73.45	73.38	73.43	73.37	73.27	73.32	73.6
948	71.24	71.65	71.47	71.93	71.9	71.86	72.18	72.16	72.01	72.48	72.36	72.39		948	71.83	71.78	71.85	71.91	72.26	72.19	72.13	72.29	72.16	72.54	72.56	72.91		948	72.08	71.73	71.75	71.94	72.19	72.18	72.01	72.34	72.18	72.08	72.41	72.56
949	70.4	70.93	70.58	71.04	71.1	71.1	71.4	71.32	71.27	71.56	71.48	71.38		949	70.45	70.7	70.79	70.91	71.19	71.2	71.22	71.17	71.2	71.55	71.42	71.71		949	70.84	70.75	70.7	70.88	71.09	71.22	71.12	71.19	71.15	71.07	71.32	71.35
950	68.87	69.26	69.09	69.58	69.5	69.73	69.9	69.97	69.92	70.26	70.1	69.97		950	68.38	68.85	68.87	69.04	69.31	69.2	69.42	69.57	69.45	69.68	69.65	69.57		950	68.68	68.85	68.82	69.06	69.33	69.26	69.21	69.28	69.33	69.29	69.23	69.26
951	68.16	68.41	68.44	68.83	68.66	69.01	69.28	69.18	69.07	69.34	69.17	69.26		951	67.33	67.86	68	68.12	68.44	68.39	68.56	68.52	68.58	68.75	68.82	68.71		951	67.56	67.8	67.95	68.33	68.6	68.52	68.49	68.45	68.55	68.36	68.61	68.41
952	67.17	67.69	67.44	67.9	68.03	68.03	68.19	68.33	68.27	68.39	68.41	68.5		952	66.51	67.28	67.39	67.58	67.9	67.69	67.67	67.9	67.94	68.16	68.05	67.86		952	67.05	67.2	67.28	67.39	67.84	67.75	67.51	67.58	67.78	67.66	67.95	67.72
953	66.54	66.73	66.88	67.2	67.25	67.1	67.58	67.61	67.55	67.75	67.84	67.67		953	66.47	67.07	67.11	67.33	67.41	67.31	67.45	67.53	67.51	67.67	67.7	67.7		953	66.82	66.7	66.97	67.03	67.28	67.36	67.41	67.5	67.53	67.34	67.75	67.47
954	66.11	66.48	66.6	67.11	66.91	66.88	67.24	67.24	67.22	67.34	67.55	67.45		954	66.5	67.19	67.22	67.3	67.33	67.3	67.39	67.38	67.5	67.55	67.7	67.81		954	66.9	66.99	66.99	67.16	67.19	67.22	67.38	67.33	67.36	67.3	67.69	67.58
955	64.94	65.46	65.33	65.96	65.96	66.05	66.33	66.4	66.3	66.51	66.56	66.34		955	65.74	66.45	66.18	66.36	66.73	66.56	66.62	66.8	66.71	67.05	67.05	67.19		955	66.4	66.21	66.1	66.44	66.48	66.71	66.6	66.79	66.77	66.68	67.03	66.94
956	64.21	64.82	64.68	65.19	65.07	65.19	65.43	65.52	65.48	65.51	65.6	65.77		956	65.42	65.89	65.77	65.93	66.07	66.04	66.11	66.3	66.22	66.25	66.4	66.74		956	65.75	65.83	65.57	65.83	65.87	66.1	65.89	66.16	66.05	66.01	66.18	66.37
957	63.72	64.18	64.3	64.94	64.82	64.88	65.04	65.24	65.1	65.13	65.27	65.13		957	65.12	65.51	65.48	65.51	65.77	65.81	65.72	65.93	65.84	66.05	66.18	66.18		957	65.42	65.34	65.25	65.49	65.64	65.75	65.67	65.84	65.64	65.66	65.92	65.86
958	63.24	63.62	63.61	64.08	64.33	64.31	64.57	64.67	64.7	64.6	64.88	64.64		958	64.65	64.95	64.97	64.89	65.3	65.3	65.25	65.48	65.46	65.54	65.71	65.95		958	64.67	64.68	64.64	64.88	65.07	65.03	65.16	65.36	65.3	65.34	65.48	65.57
959	62.2	62.94	62.82	63.39	63.45	63.37	63.61	63.71	63.74	63.81	63.87	63.72		959	63.65	64.37	64.18	64.25	64.45	64.31	64.42	64.55	64.52	64.73	64.86	65.21		959	63.99	64.17	63.93	64.17	64.21	64.27	64.33	64.45	64.31	64.43	64.58	64.77
960	61.92	62.42	62.5	62.7	62.95	62.88	63.24	63.26	63.37	63.42	63.45	63.49		960	63.3	63.84	63.74	63.84	64.08	64	63.97	64.19	64.11	64.43	64.51	64.8		960	63.69	63.77	63.55	63.5	63.87	63.9	63.83	64.11	64	64	64.22	64.42
961	61.19	61.77	61.62	62.24	62.29	62.43	62.73	62.68	62.88	62.91	62.95	62.99		961	62.65	63.15	63.15	63.12	63.28	63.37	63.5	63.71	63.66	63.84	63.87	64.08		961	62.82	63.01	62.7	63.07	63.17	63.28	63.31	63.49	63.45	63.61	63.62	63.78
962	61	61.39	61.32	61.84	62.02	62.04	62.33	62.36	62.42	62.56	62.5	62.33		962	62.3	62.75	62.75	62.89	63.1	62.99	63.07	63.37	63.45	63.53	63.45	63.74		962	62.52	62.65	62.4	62.79	62.94	62.85	62.91	63.17	63.17	63.26	63.3	63.4
963	60.52	61.01	61.07	61.49	61.59	61.73	61.82	62.1	62.16	62.06	62.13	62		963	62.13	62.37	62.42	62.42	62.68	62.65	62.57	62.81	62.99	62.95	63.15	63.26		963	62.14	62.06	62.17	62.22	62.37	62.56	62.55	62.65	62.76	62.75	63.02	63.01
964	60.27	60.8	60.79	61.24	61.38	61.22	61.65	61.57	61.67	61.84	61.82	61.69		964	61.4	62.14	61.99	62.1	62.3	62.14	62.26	62.36	62.24	62.62	62.59	62.91		964	61.62	61.92	61.67	61.97	62.02	62.09	62.16	62.36	62.13	62.34	62.46	62.43
965	59.85	60.46	60.45	60.97	61.01	60.91	61.26	61.33	61.55	61.62	61.57	61.46		965	61.33	61.63	61.53	61.65	61.97	61.7	61.76	61.97	62.02	62.23	62.23	62.47		965	61.31	61.5	61.36	61.52	61.67	61.66	61.87	62.02	62.04	61.97	62.2	62.16
966	59.51	60.38	60.35	60.65	60.8	60.87	61.24	61.14	61.46	61.42	61.36	61.35		966	60.81	61.45	61.43	61.4	61.62	61.49	61.69	61.63	61.9	61.97	61.9	62.17		966	60.87	61.11	61.07	61.28	61.48	61.45	61.67	61.46	61.73	61.66	61.72	61.76
967	59.53	60.12	59.98	60.41	60.53	60.52	60.81	60.91	60.87	61.02	60.88	61.28		967	59.99	60.72	60.63	60.79	61.02	60.83	61.04	61.26	61.12	61.48	61.33	61.62		967	60.27	60.55	60.28	60.55	60.83	60.87	60.95	61.01	61.09	61.01	61.02	61.26
968	59.17	59.9	59.99	60.15	60.12	60.28	60.44	60.62	60.51	60.87	60.6	60.88		968	59.47	60.13	60.2	60.39	60.49	60.48	60.65	60.72	60.83	61.02	60.9	61.04		968	59.76	59.91	59.97	60.09	60.24	60.44	60.46	60.33	60.58	60.69	60.7	60.65
969	58.97	59.62	59.62	60.1	60.01	60.12	60.45	60.55	60.46	60.69	60.79	60.69		969	59.31	59.92	60.12	60.2	60.31	60.35	60.41	60.45	60.59	60.69	60.86	60.88		969	59.65	59.8	59.91	60.01	60.2	60.13	60.3	60.19	60.42	60.33	60.74	60.53
970	59.16	59.74	59.55	60.06	60.03	60.16	60.38	60.45	60.42	60.55	60.7	60.73		970	59.1	59.8	59.88	60.16	60.33	60.33	60.24	60.48	60.49	60.65	60.72	60.87		970	59.5	59.7	59.79	60.12	60.2	60.38	60.31	60.35	60.35	60.37	60.58	60.51
971	58.94	59.51	59.5	59.99	60.01	60.06	60.48	60.56	60.37	60.62	60.62	60.69		971	59.24	59.77	59.97	60.13	60.52	60.27	60.44	60.58	60.51	60.74	60.74	60.88		971	59.58	59.68	59.68	59.97	60.23	60.28	60.3	60.42	60.31	60.37	60.51	60.48
972	58.74	59.37	59.47	60.05	59.94	60.02	60.41	60.49	60.46	60.8	60.62	60.53		972	59.1	59.81	59.88	60.23	60.21	60.27	60.41	60.51	60.48	60.73	60.72	60.69		972	59.44	59.63	59.74	60.05	60.17	60.21	60.27	60.31	60.46	60.45	60.58	60.48
973	58.78	59.27	59.31	59.8	59.92	59.92	60.34	60.28	60.45	60.48	60.56	60.37		973	59.59	60.05	60.16	60.27	60.51	60.37	60.55	60.62	60.6	60.72	60.86	60.83		973	59.69	59.76	59.85	60.01	60.3	60.24	60.23	60.37	60.34	60.3	60.59	60.53
974	58.97	59.53	59.46	59.91	60.02	60.02	60.26	60.2	60.31	60.41	60.55	60.6		974	59.81	60.41	60.35	60.48	60.74	60.56	60.62	60.66	60.72	60.94	60.94	61.24		974	59.88	60.08	59.98	60.15	60.48	60.48	60.38	60.39	60.44	60.44	60.74	60.81
975	58.99	59.74	59.61	60.09	60.05	60.1	60.35	60.49	60.53	60.6	60.77	60.7		975	60.19	60.72	60.62	60.77	60.9	60.76	60.8	60.98	60.94	61.24	61.35	61.6		975	60.44	60.45	60.23	60.6	60.63	60.73	60.69	60.86	60.93	60.9	61.14	61.25
976	59.02	59.68	59.7	60.1	60.34	60.24	60.58	60.59	60.63	60.77	60.87	60.9		976	60.3	60.91	60.91	60.9	61.22	61.09	61.25	61.32	61.33	61.56	61.69	62.06		976	60.73	60.7	60.51	60.81	61.02	61.01	61.12	61.18	61.25	61.31	61.46	61.62
977	59.48	60.05	60.12	60.42	60.6	60.49	60.81	60.8	60.91	60.97	61	61.08		977	60.73	61.32	61.26	61.24	61.56	61.4	61.46	61.67	61.76	61.82	61.99	62.42		977	61.24	61.02	60.94	61.04	61.38	61.29	61.33	61.4	61.6	61.5	61.77	61.94
978	59.61	59.97	60.05	60.3	60.37	60.31	60.69	60.69	60.7	60.91	60.91	61.08		978	60.56	61.16	61.08	60.95	61.26	61.14	61.19	61.25	61.45	61.57	61.66	62.29		978	60.98	60.88	60.81	60.87	61.07	61.07	61.12	61.11	61.24	61.26	61.36	61.84
979	58.94	59.43	59.33	59.65	59.58	59.68	60.03	60.01	59.92	60.16	60.2	60.46		979	58.67	59.31	59.43	59.51	59.66	59.54	59.68	59.76	59.85	60.02	60.09	60.37		979	59.03	59.12	59.2	59.29	59.62	59.55	59.62	59.68	59.73	59.65	59.98	59.95
980	58.34	59.21	59.2	59.53	59.32	59.44	59.68	59.69	59.68	59.87	59.88	60.19		980	57.46	58.3	58.6	58.79	58.87	58.76	58.9	58.97	59.05	59.16	59.22	59.29		980	57.8	58.06	58.26	58.49	58.82	58.83	58.9	58.74	58.97	58.69	59.1	58.9
981	58.45	59.36	59.31	59.7	59.62	59.7	60.05	59.99	60.05	60.35	60.31	60.46		981	58.14	58.9	59.06	59.21	59.43	59.37	59.5	59.59	59.79	59.88	59.92	60.09		981	58.64	58.71	58.79	59.06	59.42	59.35	59.46	59.22	59.59	59.37	59.73	59.55
982	59.42	60.12	60.06	60.45	60.28	60.3	60.69	60.77	60.73	60.93	60.9	61.28		982	60.48	60.98	60.95	60.97	61.15	61.05	61.14	61.36	61.38	61.42	61.62	62.36		982	60.95	60.8	60.79	60.84	61.08	60.98	61.07	61.18	61.21	61.14	61.38	61.79
983	59.59	60.2	60.12	60.51	60.39	60.48	60.74	60.83	60.8	60.98	61.02	61.4		983	60.72	61.33	61.19	61.18	61.39	61.42	61.46	61.6	61.59	61.72	61.84	62.59		983	61.15	61.14	61.04	61.11	61.28	61.31	61.26	61.46	61.45	61.49	61.76	62.03
984	59.46	60.24	60.03	60.45	60.58	60.52	60.87	60.93	60.91	61.09	61.12	61.25		984	60.41	61.21	61.25	61.28	61.35	61.22	61.46	61.56	61.53	61.72	61.86	62.14		984	60.77	60.91	60.79	60.97	61.16	61.11	61.14	61.21	61.31	61.32	61.66	61.84
985	59.55	60.12	60.12	60.62	60.58	60.46	60.91	60.94	61.01	61.02	61.16	61.22		985	60.88	61.5	61.32	61.56	61.74	61.49	61.65	61.84	61.86	62.13	62.09	62.53		985	61.22	61.16	61.01	61.25	61.57	61.4	61.53	61.56	61.72	61.74	61.94	62.13
986	59.95	60.49	60.56	60.93	60.97	61.05	61.22	61.33	61.42	61.43	61.63	61.53		986	61.5	61.97	61.94	62.04	62.26	62.14	62.37	62.56	62.49	62.68	62.81	63.05		986	61.83	61.8	61.62	61.87	62.04	62.03	62.14	62.26	62.27	62.46	62.57	62.53
987	60.02	60.73	60.7	61.04	61.05	61.08	61.19	61.45	61.43	61.53	61.67	61.77		987	61.72	62.32	62.27	62.09	62.43	62.26	62.36	62.62	62.62	62.66	62.89	63.26		987	61.92	62.02	61.94	61.94	62.2	62.07	62.27	62.3	62.3	62.36	62.66	62.86
988	60.35	60.74	60.81	61.15	61.22	61.18	61.48	61.62	61.72	61.67	61.84	61.93		988	61.89	62.22	62.2	62.26	62.47	62.3	62.37	62.62	62.65	62.68	62.91	63.37		988	62.4	62.17	62.17	62.23	62.4	62.3	62.34	62.59	62.56	62.52	62.73	62.99
989	60.77	60.93	60.9	61.48	61.38	61.28	61.59	61.73	61.7	61.77	61.83	61.97		989	62.23	62.39	62.4	62.5	62.66	62.39	62.46	62.7	62.65	62.89	62.94	63.61		989	62.52	62.24	62.1	62.36	62.47	62.37	62.34	62.59	62.47	62.49	62.79	63.21
990	60.87	61.26	61.07	61.53	61.59	61.53	61.93	62	61.82	62.1	62.09	62.22		990	62.46	62.66	62.59	62.57	62.83	62.69	62.73	63.07	63.02	63.14	63.26	63.62		990	62.52	62.45	62.37	62.47	62.72	62.62	62.76	62.89	62.76	62.82	63.11	63.37
991	60.58	61.21	61.29	61.77	61.69	61.63	62.1	62.16	62.16	62.32	62.32	62.33		991	61.65	62	62.13	62.23	62.43	62.42	62.49	62.57	62.69	62.83	62.99	63.14		991	61.59	61.8	61.94	61.97	62.26	62.32	62.27	62.42	62.56	62.55	62.72	62.63
992	60.08	60.87	60.9	61.24	61	61.14	61.52	61.46	61.4	61.73	61.63	61.76		992	59.46	60.13	60.53	60.59	60.77	60.63	60.84	60.84	61	61.14	61.16	61.07		992	59.73	59.97	60.15	60.33	60.63	60.58	60.66	60.51	60.62	60.58	60.83	60.72
993	59.99	60.66	60.77	61.19	61.01	61.02	61.45	61.55	61.49	61.72	61.74	61.63		993	59.47	60.03	60.33	60.49	60.65	60.55	60.7	60.8	60.91	61.09	61.09	60.83		993	59.7	59.81	60.01	60.2	60.55	60.51	60.58	60.52	60.66	60.49	60.88	60.52
994	61.05	61.45	61.56	62	61.83	61.97	62.26	62.36	62.27	62.5	62.59	62.68		994	61.74	62.23	62.2	62.33	62.5	62.59	62.5	62.68	62.73	62.86	63.01	63.24		994	62.14	61.89	61.8	62.06	62.22	62.46	62.36	62.4	62.52	62.39	62.72	62.83
995	61.66	62.23	62.23	62.72	62.55	62.52	62.86	62.95	62.88	63.18	63.26	63.15		995	63.11	63.59	63.64	63.65	63.71	63.66	63.71	63.9	63.96	64.18	64.24	64.79		995	63.52	63.31	63.23	63.37	63.58	63.5	63.53	63.72	63.74	63.81	63.94	64.31
996	61.63	62.13	62.12	62.49	62.49	62.46	62.86	62.97	62.95	62.94	63.05	63.02		996	62.88	63.27	63.17	63.26	63.36	63.28	63.49	63.65	63.74	63.83	63.96	64.27		996	63.11	63.11	62.91	62.99	63.23	63.27	63.39	63.58	63.56	63.47	63.75	63.94
997	61.73	62.09	61.97	62.43	62.46	62.39	62.76	62.83	62.85	62.98	62.94	62.98		997	62.7	63.02	63.01	63.08	63.24	63.1	63.28	63.43	63.56	63.58	63.71	64.11		997	63.14	62.91	62.76	62.98	63.17	63.1	63.15	63.36	63.4	63.31	63.64	63.81
998	61.97	62.53	62.36	62.81	62.81	62.72	63.08	63.1	63.14	63.28	63.28	63.39		998	63.37	63.77	63.58	63.64	63.84	63.74	63.89	64.18	64.08	64.11	64.22	64.77		998	63.74	63.61	63.43	63.61	63.78	63.84	63.77	63.93	64	63.89	64.12	64.46
999	62.32	62.82	62.89	63.27	63.39	63.4	63.8	63.8	63.68	63.75	63.72	63.89		999	63.78	64.39	64.45	64.3	64.45	64.42	64.6	64.65	64.67	64.94	64.97	65.33		999	64.14	64.14	64.05	64.24	64.25	64.28	64.43	64.51	64.51	64.52	64.71	64.98
