# Supplementary material for: Interplay of phosphate and carbonate ions with flavin photosensitizers in photodynamic inactivation of bacteria
Source: PLoS One. 2021 Jun 11;16(6):e0253212. doi: 10.1371/journal.pone.0253212 (PMC8195418; doi:10.1371/journal.pone.0253212)
Supplement: S3 Dataset — (XLSX) [file pone.0253212.s003.xlsx]

## Sheet: S3 Dataset
Data displayed as relative Fluorescence in per cent. St. Dev. Indicates the standard deviation
FLASH-06a	H2O						FLASH-06a	Na3PO4						FLASH-06a	Na2CO3
PS concentration [µmol l-1]	n=1	n=2	n=3	Mean	St. Dev.		PS concentration [µmol l-1]	n=1	n=2	n=3	Mean	St. Dev.		PS concentration [µmol l-1]	n=1	n=2	n=3	Mean	St. Dev.
1	97.12	93.89	106.49	99.17	5.35		1	146.28	136.96	149.17	144.14	5.21		1	90.77	99.69	103.97	98.14	5.5
5	67.8	79.02	78.62	75.14	5.2		5	102.94	87.48	101.86	97.43	7.05		5	107.32	96.8	102.23	102.12	4.29
10	56.9	63.18	64.12	61.4	3.2		10	117.19	101.44	101.29	106.64	7.46		10	134.59	112.67	113.98	120.42	10.04
25	12.17	19.12	26.46	19.25	5.83		25	109.9	91.38	89.67	96.98	9.16		25	111.28	98.26	96.6	102.05	6.56
50	4.49	6.63	8.02	6.38	1.45		50	72.23	47.5	59.14	59.63	10.1		50	106.49	102.55	112.22	107.09	3.97
FLASH-02a	H2O						FLASH-02a	Na3PO4						FLASH-02a	Na2CO3
PS concentration [µmol l-1]	n=1	n=2	n=3	Mean	St. Dev.		PS concentration [µmol l-1]	n=1	n=2	n=3	Mean	St. Dev.		PS concentration [µmol l-1]	n=1	n=2	n=3	Mean	St. Dev.
1	84.2	81.66	86.59	84.15	2.01		1	70.44	70.06	74.1	71.53	1.82		1	77.54	84.05	89.96	83.85	5.07
5	34.07	38.3	30.09	34.15	3.35		5	95.28	80.08	87.68	87.68	6.21		5	73.83	80.62	89.67	81.37	6.49
10	17.02	13.71	13.9	14.88	1.51		10	94.9	106.41	108.37	103.23	5.94		10	89.82	107.52	90.38	95.91	8.22
25	0.84	0.96	0.86	0.89	0.05		25	91.45	92.91	93.99	92.79	1.04		25	97.61	105.86	89.01	97.49	6.88
50	0.65	0.85	0.56	0.69	0.12		50	77.7	86.19	99.94	87.94	9.16		50	68.11	74.46	78.63	73.73	4.33
