# Supplementary material for: Interplay of phosphate and carbonate ions with flavin photosensitizers in photodynamic inactivation of bacteria
Source: PLoS One. 2021 Jun 11;16(6):e0253212. doi: 10.1371/journal.pone.0253212 (PMC8195418; doi:10.1371/journal.pone.0253212)
Supplement: S4 Dataset — (XLSX) [file pone.0253212.s004.xlsx]

## Sheet: Tabelle1
S. aurues	FLASH-06a	H2O
Dark control	0 µmol l-1	1 µmol l-1	5 µmol l-1	10 µmol l-1	25 µmol l-1	50 µmol l-1
-0.1	0.24	0.56	2.41	2.83	3.4	3.7
-0.05	0.24	0.59	2.45	2.89	3.44	3.93
0.02	0.28	0.53	2.36	2.77	3.32	3.68
S. aurues	FLASH-02a	H2O
Dark control	0 µmol l-1	1 µmol l-1	5 µmol l-1	10 µmol l-1	25 µmol l-1	50 µmol l-1
-0.12	0.45	0.82	1.76	3.65	6	6
-0.06	0.46	0.96	2	4.11	6	6
0.03	0.58	1	2.11	4.31	6	6
P. aeruginosa	FLASH-06a	H2O
Dark control	0 µmol l-1	1 µmol l-1	5 µmol l-1	10 µmol l-1	25 µmol l-1	50 µmol l-1
-0.21	0	-0.04	1.14	6	6	6
-0.26	-0.08	-0.04	1.26	6	6	6
-0.46	-0.21	-0.28	1.34	6	6	6
P. aeruginosa	FLASH-02a	H2O
Dark control	0 µmol l-1	1 µmol l-1	5 µmol l-1	10 µmol l-1	25 µmol l-1	50 µmol l-1
-0.29	0.29	0.72	3.17	6	6	6
-0.35	0.29	0.82	3.65	6	6	6
-0.32	0.38	0.62	3.91	6	6	6
Data displayed as logarithmic reductions. Each data line represents a statistically independent experiment.
