# Supplementary material for: Interplay of phosphate and carbonate ions with flavin photosensitizers in photodynamic inactivation of bacteria
Source: PLoS One. 2021 Jun 11;16(6):e0253212. doi: 10.1371/journal.pone.0253212 (PMC8195418; doi:10.1371/journal.pone.0253212)
Supplement: S5 Dataset — (XLSX) [file pone.0253212.s005.xlsx]

## Sheet: Tabelle1
Staphylococcus aureus	FLASH-06a	75 mmol l-1	Na2CO3					Staphylococcus aureus	FLASH-02a	75 mmol l-1	Na2CO3
Dark control	0 µmol l-1	1 µmol l-1	5 µmol l-1	10 µmol l-1	25 µmol l-1	50 µmol l-1		Dark control	0 µmol l-1	1 µmol l-1	5 µmol l-1	10 µmol l-1	25 µmol l-1	50 µmol l-1
-0.26	-0.06	-0.03	0.04	0.1	0.01	0.37		0	0.42	0.58	0.62	0.65	0.63	0.77
-0.3	-0.18	-0.09	-0.02	0.02	-0.01	0.33		-0.03	0.18	0.37	0.42	0.44	0.5	0.61
-0.27	-0.1	-0.05	0.03	0.06	0.01	0.38		-0.13	0.32	0.54	0.58	0.63	0.63	0.83
Staphylococcus aureus	FLASH-06a	7.5 mmol l-1	Na2CO3					Staphylococcus aureus	FLASH-02a	7.5 mmol l-1	Na2CO3
Dark control	0 µmol l-1	1 µmol l-1	5 µmol l-1	10 µmol l-1	25 µmol l-1	50 µmol l-1		Dark control	0 µmol l-1	1 µmol l-1	5 µmol l-1	10 µmol l-1	25 µmol l-1	50 µmol l-1
0.1	-0.21	-0.12	-0.06	0	0.01	0.07		0.06	0.36	0.45	0.52	0.54	0.67	0.7
-0.13	-0.45	-0.32	-0.26	-0.2	-0.17	-0.15		0.02	0.2	0.33	0.38	0.41	0.53	0.56
-0.13	-0.33	-0.24	-0.21	-0.17	-0.15	-0.12		0.02	0.32	0.43	0.5	0.52	0.69	0.72
Staphylococcus aureus	FLASH-06a	0.75 mmol l-1	Na2CO3					Staphylococcus aureus	FLASH-02a	0.75 mmol l-1	Na2CO3
Dark control	0 µmol l-1	1 µmol l-1	5 µmol l-1	10 µmol l-1	25 µmol l-1	50 µmol l-1		Dark control	0 µmol l-1	1 µmol l-1	5 µmol l-1	10 µmol l-1	25 µmol l-1	50 µmol l-1
-0.14	-0.32	-0.23	-0.04	0.62	3.26	3.44		-0.03	0.12	0.41	1.15	1.69	1.93	3.19
-0.17	-0.33	-0.25	-0.05	0.47	2.67	2.79		-0.06	0.02	0.33	1.09	1.53	1.81	2.95
-0.24	-0.37	-0.32	-0.06	0.68	3.58	3.77		-0.09	0.08	0.42	1.28	1.81	2.08	3.48
Staphylococcus aureus	FLASH-06a	0.075 mmol l-1	Na2CO3					Staphylococcus aureus	FLASH-02a	0.075 mmol l-1	Na2CO3
Dark control	0 µmol l-1	1 µmol l-1	5 µmol l-1	10 µmol l-1	25 µmol l-1	50 µmol l-1		Dark control	0 µmol l-1	1 µmol l-1	5 µmol l-1	10 µmol l-1	25 µmol l-1	50 µmol l-1
-0.07	-0.05	-0.01	1.82	3.99	3.61	3.94		0.02	0.16	0.51	0.54	2.31	3.76	6
-0.12	-0.12	-0.05	1.61	3.47	3.2	3.51		-0.02	0.02	0.44	0.44	2.02	3.13	6
-0.12	-0.07	0.01	1.82	3.92	3.6	3.92		-0.03	0.09	0.56	0.55	2.48	3.92	6
Staphylococcus aureus	FLASH-06a	75 mmol l-1	Na3PO4					Staphylococcus aureus	FLASH-02a	75 mmol l-1	Na3PO4
Dark control	0 µmol l-1	1 µmol l-1	5 µmol l-1	10 µmol l-1	25 µmol l-1	50 µmol l-1		Dark control	0 µmol l-1	1 µmol l-1	5 µmol l-1	10 µmol l-1	25 µmol l-1	50 µmol l-1
-0.06	0.07	0.05	0	0.09	0.05	0.35		0.18	0.11	0.56	0.47	0.47	0.52	0.4
-0.03	-0.01	0.03	-0.02	0.05	0.05	0.32		-0.23	0.07	0.07	0.07	0.1	0.04	0.13
-0.02	0.06	0	-0.02	0.05	0.03	0.29		-0.2	0.18	0.07	0.1	0.13	0.04	0.13
Staphylococcus aureus	FLASH-06a	7.5 mmol l-1	Na3PO4					Staphylococcus aureus	FLASH-02a	7.5 mmol l-1	Na3PO4
Dark control	0 µmol l-1	1 µmol l-1	5 µmol l-1	10 µmol l-1	25 µmol l-1	50 µmol l-1		Dark control	0 µmol l-1	1 µmol l-1	5 µmol l-1	10 µmol l-1	25 µmol l-1	50 µmol l-1
0	-0.32	-0.26	-0.32	-0.24	-0.32	0.14		0.04	0.61	0.49	0.46	0.57	0.52	0.74
-0.07	-0.4	-0.29	-0.35	-0.29	-0.28	0.1		0	0.35	0.35	0.32	0.39	0.43	0.67
0	-0.34	-0.34	-0.37	-0.29	-0.34	0.1		0.04	0.56	0.39	0.39	0.46	0.46	0.69
Staphylococcus aureus	FLASH-06a	0.75 mmol l-1	Na3PO4					Staphylococcus aureus	FLASH-02a	0.75 mmol l-1	Na3PO4
Dark control	0 µmol l-1	1 µmol l-1	5 µmol l-1	10 µmol l-1	25 µmol l-1	50 µmol l-1		Dark control	0 µmol l-1	1 µmol l-1	5 µmol l-1	10 µmol l-1	25 µmol l-1	50 µmol l-1
-0.07	-0.06	-0.08	2.53	3.7	3.17	2.76		0.04	0.88	1.22	3.1	3.28	3.95	6
-0.11	-0.17	-0.12	2.44	3.57	3.08	2.67		-0.02	0.66	1.01	2.71	2.8	3.44	6
-0.08	-0.12	-0.17	2.66	3.84	3.3	2.89		0.02	0.85	0.95	3.07	3.21	3.85	6
Staphylococcus aureus	FLASH-06a	0.075 mmol l-1	Na3PO4					Staphylococcus aureus	FLASH-02a	0.075 mmol l-1	Na3PO4
Dark control	0 µmol l-1	1 µmol l-1	5 µmol l-1	10 µmol l-1	25 µmol l-1	50 µmol l-1		Dark control	0 µmol l-1	1 µmol l-1	5 µmol l-1	10 µmol l-1	25 µmol l-1	50 µmol l-1
-0.03	0.33	0.28	1.03	2.36	6	6		-0.02	0.23	0.54	1.82	3.49	6	6
-0.07	0.19	0.19	0.9	2.09	6	6		-0.05	0.1	0.42	1.69	2.93	6	6
-0.02	0.29	0.22	0.97	2.62	6	6		-0.03	0.2	0.48	1.9	3.36	6	6
Data displayed as logarithmic reductions. Each data line in each box represents a statistically independent experiment.
