# Supplementary material for: Interplay of phosphate and carbonate ions with flavin photosensitizers in photodynamic inactivation of bacteria
Source: PLoS One. 2021 Jun 11;16(6):e0253212. doi: 10.1371/journal.pone.0253212 (PMC8195418; doi:10.1371/journal.pone.0253212)
Supplement: S6 Dataset — (XLSX) [file pone.0253212.s006.xlsx]

## Sheet: Tabelle1
Pseudomonas aeruginosa	FLASH-06a	75 mmol l-1	Na2CO3					Pseudomonas aeruginosa	FLASH-02a	75 mmol l-1	Na2CO3
Dark control	0 µmol l-1	1 µmol l-1	5 µmol l-1	10 µmol l-1	25 µmol l-1	50 µmol l-1		Dark control	0 µmol l-1	1 µmol l-1	5 µmol l-1	10 µmol l-1	25 µmol l-1	50 µmol l-1
-0.08	0.29	0.15	0.21	0.15	0.18	0.23		-0.42	0.11	0.12	0.12	0.12	0.25	0.22
-0.13	0.1	0.1	0.17	0.1	0.15	0.2		-0.55	-0.09	0.04	0.06	0.04	0.22	0.18
-0.1	0.21	0.17	0.21	0.15	0.21	0.25		-0.58	0.02	0.08	0.08	0.08	0.22	0.19
Pseudomonas aeruginosa	FLASH-06a	7.5 mmol l-1	Na2CO3					Pseudomonas aeruginosa	FLASH-02a	7.5 mmol l-1	Na2CO3
Dark control	0 µmol l-1	1 µmol l-1	5 µmol l-1	10 µmol l-1	25 µmol l-1	50 µmol l-1		Dark control	0 µmol l-1	1 µmol l-1	5 µmol l-1	10 µmol l-1	25 µmol l-1	50 µmol l-1
0.01	0.02	0.09	0.09	0.35	1.16	2		-0.38	0.05	0.36	1.53	2.73	2.67	2.88
-0.05	-0.06	0.02	0.04	0.3	1.19	2.05		-0.48	-0.14	0.28	1.56	2.75	2.78	2.98
-0.08	0.01	0.07	0.08	0.34	1.18	2.01		-0.41	-0.01	0.28	1.33	2.37	1.14	2.51
Pseudomonas aeruginosa	FLASH-06a	0.75 mmol l-1	Na2CO3					Pseudomonas aeruginosa	FLASH-02a	0.75 mmol l-1	Na2CO3
Dark control	0 µmol l-1	1 µmol l-1	5 µmol l-1	10 µmol l-1	25 µmol l-1	50 µmol l-1		Dark control	0 µmol l-1	1 µmol l-1	5 µmol l-1	10 µmol l-1	25 µmol l-1	50 µmol l-1
-1.22	-0.05	0.06	3.38	3.12	5.91	6		0.11	0.35	1.41	2.47	2.61	2.91	6
0.2	0.09	0.37	3.29	3.02	5.58	6		0.01	0.19	1.49	2.71	2.91	3.25	6
-0.61	-0.28	0.09	3.96	3.61	6	6		0	0.29	1.33	2.24	2.49	2.77	6
Pseudomonas aeruginosa	FLASH-06a	0.075 mmol l-1	Na2CO3					Pseudomonas aeruginosa	FLASH-02a	0.075 mmol l-1	Na2CO3
Dark control	0 µmol l-1	1 µmol l-1	5 µmol l-1	10 µmol l-1	25 µmol l-1	50 µmol l-1		Dark control	0 µmol l-1	1 µmol l-1	5 µmol l-1	10 µmol l-1	25 µmol l-1	50 µmol l-1
0.2	0.26	0.47	3.54	3.93	6	6		0.01	0.34	1.11	2.51	3.25	3.63	6
0.08	0.08	0.44	4.07	4.38	6	6		-0.11	0.21	1.18	2.94	3.73	4.03	6
0.01	0.19	0.42	3.52	3.82	6	6		-0.11	0.4	1.12	2.57	3.36	3.67	6
Pseudomonas aeruginosa	FLASH-06a	75 mmol l-1	Na3PO4					Pseudomonas aeruginosa	FLASH-02a	75 mmol l-1	Na3PO4
Dark control	0 µmol l-1	1 µmol l-1	5 µmol l-1	10 µmol l-1	25 µmol l-1	50 µmol l-1		Dark control	0 µmol l-1	1 µmol l-1	5 µmol l-1	10 µmol l-1	25 µmol l-1	50 µmol l-1
0.02	0.63	0.51	0.64	1.04	1.13	1.66		-0.14	0.25	0.29	0.44	1.05	2.39	2.3
-0.44	0.08	0.12	0.29	0.64	0.79	1.35		-0.17	0.03	0.1	0.2	0.5	1.27	1.2
0.01	0.51	0.43	0.59	0.87	1.05	1.56		-0.33	0.11	0.13	0.38	1.1	2.88	2.78
Pseudomonas aeruginosa	FLASH-06a	7.5 mmol l-1	Na3PO4					Pseudomonas aeruginosa	FLASH-02a	7.5 mmol l-1	Na3PO4
Dark control	0 µmol l-1	1 µmol l-1	5 µmol l-1	10 µmol l-1	25 µmol l-1	50 µmol l-1		Dark control	0 µmol l-1	1 µmol l-1	5 µmol l-1	10 µmol l-1	25 µmol l-1	50 µmol l-1
-0.04	0.02	0.02	0.95	1.69	1.84	2.14		0.09	0.53	2.15	2.07	2.07	2.03	1.81
-0.13	-0.18	-0.09	0.93	1.67	1.88	2.16		0.02	0.39	2.03	1.99	1.96	1.99	1.68
-0.05	-0.08	-0.11	0.92	1.67	1.84	2.12		0.07	0.48	2.2	2.01	1.98	1.98	1.75
Pseudomonas aeruginosa	FLASH-06a	0.75 mmol l-1	Na3PO4					Pseudomonas aeruginosa	FLASH-02a	0.75 mmol l-1	Na3PO4
Dark control	0 µmol l-1	1 µmol l-1	5 µmol l-1	10 µmol l-1	25 µmol l-1	50 µmol l-1		Dark control	0 µmol l-1	1 µmol l-1	5 µmol l-1	10 µmol l-1	25 µmol l-1	50 µmol l-1
-0.1	0.13	0.16	2.17	2.99	6	6		0.04	0.71	2.87	4.19	5.84	6	6
-0.32	-0.06	0.05	2.08	2.81	6	6		-0.11	0.37	2.44	3.66	5.18	6	6
-0.08	0.09	0.08	1.97	2.7	6	6		0.02	0.49	2.12	3.46	4.79	6	6
Pseudomonas aeruginosa	FLASH-06a	0.075 mmol l-1	Na3PO4					Pseudomonas aeruginosa	FLASH-02a	0.075 mmol l-1	Na3PO4
Dark control	0 µmol l-1	1 µmol l-1	5 µmol l-1	10 µmol l-1	25 µmol l-1	50 µmol l-1		Dark control	0 µmol l-1	1 µmol l-1	5 µmol l-1	10 µmol l-1	25 µmol l-1	50 µmol l-1
-0.13	0.06	0.21	2.35	5.96	5.96	5.96		0.18	0.44	1.23	2.85	6	6	6
-0.24	-0.11	0.22	3.11	6	6	6		-0.02	0.13	1.05	2.78	6	6	6
-0.14	0.02	0.08	2.38	6	6	6		0.02	0.24	0.96	3.08	6	6	6
Data displayed as logarithmic reductions. Each data line in each box represents a statistically independent experiment.
