# Supplementary material for: Interplay of phosphate and carbonate ions with flavin photosensitizers in photodynamic inactivation of bacteria
Source: PLoS One. 2021 Jun 11;16(6):e0253212. doi: 10.1371/journal.pone.0253212 (PMC8195418; doi:10.1371/journal.pone.0253212)
Supplement: S7 Dataset — (XLSX) [file pone.0253212.s007.xlsx]

## Sheet: Tabelle1
S. aureus									P. aeruginosa
	Tested condtion	c (salt) [mmol l-1]	n=1	n=2	n=3	mean	st. dev.		FLASH-02a	Tested condtion	c (salt) [mmol l-1]	n=1	n=2	n=3	mean	st. dev.
FLASH-02a	H2O	-	30.37	32.19	31.32	31.2933	0.910293			H2O	-	31.22	30.85	30.64	30.9033	0.293655
	Na2CO3	75	30.58	30.99	33.74	31.77	1.71834			Na2CO3	75	29.25	27.25	29.02	28.5067	1.09436
	Na2CO3	0.075	31.98	32.67	34.69	33.1133	1.40834			Na2CO3	0.075	34.65	35.66	35.89	35.4	0.659621
	Na3PO4	75	30.99	31.65	31.53	31.39	0.351568			Na3PO4	75	40.12	39.13	39.79	39.68	0.504083
	Na3PO4	0.075	33.96	31.22	32.83	32.67	1.37699			Na3PO4	0.075	35.15	35.99	35.65	35.5967	0.422532
FLASH-06a	H2O	-	24.64	25.98	26.65	25.7567	1.02344		FLASH-06a	H2O	-	27.24	26.89	28.99	27.7067	1.12509
	Na2CO3	75	25.95	27.99	28.65	27.53	1.40755			Na2CO3	75	28.43	28.69	27.75	28.29	0.485386
	Na2CO3	0.075	30.14	29.01	28.19	29.1133	0.979098			Na2CO3	0.075	30.15	29.13	30.59	29.9567	0.748955
	Na3PO4	75	29.12	27.1	28.15	28.1233	1.01026			Na3PO4	75	28.64	28.87	25.41	27.64	1.93466
	Na3PO4	0.075	30.81	28.91	29.55	29.7567	0.966713			Na3PO4	0.075	31	31.22	31.63	31.2833	0.319739
Values are displayed as PS concentration in µmol l-1
st.dev. Indicates the calculated standard deviation
